# Supplementary material for: Metabolite and transcript profiling of berry skin during fruit development elucidates differential regulation between Cabernet Sauvignon and Shiraz cultivars at branching points in the polyphenol pathway
Source: BMC Plant Biol. 2014 Jul 26;14:188. doi: 10.1186/s12870-014-0188-4 (PMC4222437; doi:10.1186/s12870-014-0188-4)
Supplement: Additional file 2: Table S1. — List of metabolite standards and retention time (min) run in UPLC-qTOF machine. Table S2. Statistical data of the PCA (Principle Component Analysis) of GC-MS and LC-MS based metabolites including loadings and% of variance explained. Table S2. Table S3A. Kruskal-Wallis and pairwise comparisons of Wilcoxon rank sum test values of CS. Mean values are average of six biological replicates. Table S3B. Kruskal-Wallis and pairwise comparisons of Wilcoxon rank sum test values of Shiraz. Mean values are average of six biological replicates. Table S4A and S4B. Pairwise Pearson correlation matrix of all annotated metabolite, bolded figures represent significant correlation at p < 0.05 in CS (A) and Shiraz (B) Table S4C. Correlation-based networks properties of CS and Shiraz grape cultivars. Table S5. List of significantly changed transcripts in Cabernet Sauvignon and Shiraz berry skin as the fruit develop from Veraison to post-veraison stage. Table S6. List of differentially expressed phytohormons in CS and Shiraz berry skin as the fruit develop from veraison to post-veraison stage. Table S7. Functional categories of significantly changed transcripts in CS (CS) and Shiraz (B) berry skin. Table S8. Statistical analysis of coumaroyl anthocyanins forms at four berry developmental stages in the two cultivars. [file s12870-014-0188-4-S2.xlsx]

## Sheet: Table S1
Table S1A List of Authentic standards and retention index run in GC-MS machine.
Metabolite standards	RI
Isoleucine	1175
Proline	1176
Nicotinic	1302
Serine	1353
Aspartic	1422
Glutamic	1528
Phenylalanine	1630
Thymine	1399
Shikimic	1795
Citric	1806
Tyrosine	1887
Lysine	1849
Galactose	1877
Myo-inositol	2085
Sucrose	2622
Caffeic	1978
Tartaric	1629
Uridine	2456
Xylose	1637
Glutamine	1767
Table S1B List of metabolite standards and retention time (min) run in UPLC-qTOF machine.
Metabolite standards	RT (min)
delphinidin 3-glucoside	21.03
cyanidin 3-glucoside	22.3
petunidin 3-glucoside	22.5
peonidin 3-glucoside	24.02
malvidin 3-glucoside	24.25
malvidin 3-(6'-acetyl)-glucoside	28.9
peonidin 3-(6'-acetyl)-glucoside	29.2
malvidin 3-(6'-p-coumaroyl)-glucoside	32.4
peonidin 3-(6'-p-coumaroyl)-glucoside	32.97
procyanidin B3	16.86
procyanidin B1	17.29
catechin	18.7
procyanidin B2	19.92
epicatechin	22.23
(-)-epicatechin gallate	24.86
myricetin 3-hexoside	26.78
quercetin-3-glucuronide	28.67
quercetin 3-glucoside	29.1
quercetin 3-rutinoside	29.25
kaempferol 3-glucuronide	30.86
quercitrin	31.1
isorhamnetin 3-glucoside	31.53
quercetin	33.96
kaempferol	36.61
trans-piceid	25.3
trans-resveratrol	29.1
cis-piceid	29.2
cis-resveratrol	31.6
trans-caftaric acid	15.5
caffeic acid	20.7
p-cumaric acid	24.3
tartaric acid	1.52
malic acid	2.01
citric acid	3.92
phenylalanine	11.5
tryptophan	16

## Sheet: Table_S2_PCA_information
Table S2 Statistical data of the PCA (Principle Component Analysis) of GC-MS and LC-MS based metabolites including loadings and % of variance explained.
Primary metabolites			Secondary metabolites
	PC1			PC1
Fumarate	-1.83969		Malvidin 3-O-(6''-acetyl-glucoside)	4.40943
Maleate	-1.80455		malvidin-3-glucoside	3.61422
Tartarate	-1.73626		Malvidin 3-O-(6''-p-coumaroyl-glucoside)	3.36207
glycine	-1.7046		Peonidin 3-O-(6''-p-coumaroyl-glucoside)	0.88498
Raffinose	-1.51869		petunidin 3-glucoside	0.57199
Caffeate	-1.48803		Peonidin 3-O-(6''-acetyl-glucoside)	0.5027
threonine	-1.48637		Petunidin 3-O-(6''-p-coumaroyl-glucoside)	0.49596
Shikimate	-1.47535		peonidin 3-O-glucoside	0.48958
tyrosin	-1.44629		Petunidin 3-O-(6''-acetyl-glucoside)	0.36385
arginin	-1.38723		Myricetin	0.34986
Quinate	-1.32376		Delphinidin 3-O-glucoside	0.3362
Fucose_rhamnose	-1.27704		kaempferol hexoside	0.23611
proline	-1.13373		Quercetin-3-O-galactoside	0.23099
Glycolate	-1.02059		Delphinidin 3-O-(6''-p-coumaroyl-glucoside)	0.15265
Aspartate	-1.00503		Sucrose	0.13854
.Sucrose	-0.82412		Delphinidin 3-O-(6''-acetyl-glucoside)	0.11022
Glycerate	-0.75929		Cyanidin 3-O-(6''-p-coumaroyl-glucoside)	0.10667
Valine	-0.71909		Quercetin 3-glucoside	0.09905
Succinate	-0.70242		Cyanidin-3-glucoside	0.07171
morin	-0.70236		Piceid	0.02994
catechin	-0.62898		Cyanidin 3-O-(6''-acetyl-galactoside)	0.02962
betadfructo	-0.61182		Malvidin 3-O-(6''-caffeoyl-glucoside)	0.02884
Hydrocaffeate	-0.57434		Myricetin 3-O-glucuronide	0.02713
ethanolamine	-0.5408		Astilbin	0.02216
lyxonate	-0.48731		Petunidin 3-O-(6''-caffeoyl-glucoside)	0.01343
Nicotinate	-0.44759		Vitisin A	0.01156
Erythronate	-0.42225		Resveratrol	0.01146
Glutarate	-0.4135		Quercetin	0.00106
pyroglutamate	-0.3673		phenylalanine	-0.00124
Galate	-0.36622		d-Viniferin	-0.00227
Phenylalanine	-0.36041		Naringenin chalcone hexose	-0.00339
Galactinol	-0.35221		Tryptophan	-0.00545
Glutamate	-0.3517		Procyanidin -O-gallate	-0.00562
Serine	-0.34922		Kaempferol-3-Glucuronide	-0.00628
Citrate	-0.32096		hydroxybenzoic acid hexoside	-0.01364
Threnoate	-0.22482		Ferulate	-0.01939
fructose_MP	-0.17742		Procyanidin dimer B2	-0.02585
Phosphorate	-0.15211		coumaric acid hexoside	-0.02838
alanine	-0.12729		Procyanidin dimer B1	-0.03243
Glutamine	-0.11019		Citric acid	-0.03433
GlucoseMP	-0.06826		Rutin	-0.03792
Ribonate	-0.0681		Kaempferol-3-Glucoside-6-p-coumaroyl	-0.04459
glucopyranose	-0.05762		Procyanidin dimer B3	-0.18862
glucose_BP	-0.04088		Catechin	-0.2732
Benzoate	-0.03638		Epigallocatechin	-0.30659
FructoseBP	0.08762		Caffeoyl tartaric acid	-0.318
tryptophan	0.11336		Quercetin-3-O-glucuronide	-0.34975
epicathechin	0.15244		p-coumaric acid	-0.40995
trehalose	0.15438		p-Coumaroyl tartaric acid	-0.73093
Inositol	0.15472		Tartaric acid	-2.1
urea	0.15892
alaninebeta	0.17082			PC2
Cinnamate	0.27841		Tartaric acid	6.5474
Malate	0.491		Malvidin 3-O-(6''-acetyl-glucoside)	2.47391
Uracil	0.52882		malvidin-3-glucoside	0.92329
Malonate	0.58372		Malvidin 3-O-(6''-p-coumaroyl-glucoside)	0.75209
ornithine	0.93227		Quercetin 3-glucoside	0.38331
gulonate	1.0553		p-coumaric acid	0.21449
Ascorbate	1.09586		Caffeoyl tartaric acid	0.20545
.Butanoic	1.15533		Myricetin	0.14714
dehydroascorbate	1.42191		Epigallocatechin	0.08029
arabitol	1.54124		Petunidin 3-O-(6''-acetyl-glucoside)	0.07844
leucin	2.3703		p-Coumaroyl tartaric acid	0.07748
Pyruvate	2.44772		Quercetin-3-O-glucuronide	0.07037
Galactonate	2.7993		hydroxybenzoic acid hexoside	0.0381
			kaempferol hexoside	0.03285
	PC2		Delphinidin 3-O-(6''-acetyl-glucoside)	0.02411
gulonate	-3.36607		coumaric acid hexoside	0.02387
dehydroascorbate	-3.20263		Catechin	0.01876
.Butanoic	-2.86594		Malvidin 3-O-(6''-caffeoyl-glucoside)	0.01733
Aspartate	-2.59348		Myricetin 3-O-glucuronide	0.01693
Raffinose	-2.48555		Vitisin A	0.01174
morin	-2.39743		Resveratrol	0.00895
Fucose_rhamnose	-2.36349		Delphinidin 3-O-glucoside	0.00894
glycine	-2.32351		Ferulate	0.00683
Glycerate	-2.16702		Sucrose	0.00268
threonine	-1.88091		Petunidin 3-O-(6''-caffeoyl-glucoside)	0.00102
ethanolamine	-1.83497		Cyanidin 3-O-(6''-acetyl-galactoside)	0.00015
.Sucrose	-1.5948		Procyanidin -O-gallate	-0.00289
Ascorbate	-1.24521		Quercetin	-0.00313
Shikimate	-0.84661		Naringenin chalcone hexose	-0.00553
Fumarate	-0.83623		Kaempferol-3-Glucuronide	-0.01293
Caffeate	-0.81147		Procyanidin dimer B2	-0.01691
Galate	-0.76563		d-Viniferin	-0.02001
Malonate	-0.7461		Piceid	-0.02565
Maleate	-0.74486		Kaempferol-3-Glucoside-6-p-coumaroyl	-0.03071
arabitol	-0.73324		Tryptophan	-0.03703
Pyruvate	-0.70736		petunidin 3-glucoside	-0.03971
Glycolate	-0.70102		Delphinidin 3-O-(6''-p-coumaroyl-glucoside)	-0.04302
leucin	-0.66332		Rutin	-0.04919
catechin	-0.57535		Peonidin 3-O-(6''-acetyl-glucoside)	-0.0589
ornithine	-0.55362		Cyanidin-3-glucoside	-0.06289
Uracil	-0.47069		Cyanidin 3-O-(6''-p-coumaroyl-glucoside)	-0.06552
Ribonate	-0.42679		Petunidin 3-O-(6''-p-coumaroyl-glucoside)	-0.09827
Citrate	-0.38401		Procyanidin dimer B1	-0.1004
arginin	-0.38147		phenylalanine	-0.1043
Glutamate	-0.33354		Quercetin-3-O-galactoside	-0.11782
Benzoate	-0.32405		Astilbin	-0.15922
Threnoate	-0.31966		Citric acid	-0.17162
Galactinol	-0.29769		Procyanidin dimer B3	-0.1992
Valine	-0.26088		Peonidin 3-O-(6''-p-coumaroyl-glucoside)	-0.27087
alanine	-0.23933		peonidin 3-O-glucoside	-0.35
Nicotinate	-0.23619
Serine	-0.20888			PC3
Succinate	-0.20827		Malvidin 3-O-(6''-acetyl-glucoside)	3.2159
lyxonate	-0.20373		malvidin-3-glucoside	0.79825
alaninebeta	-0.19211		Sucrose	0.28602
betadfructo	-0.17317		Citric acid	0.26929
Glutarate	-0.1394		Procyanidin dimer B3	0.14678
Phenylalanine	-0.12642		Kaempferol-3-Glucoside-6-p-coumaroyl	0.1367
Hydrocaffeate	-0.06097		Epigallocatechin	0.10958
fructose_MP	-0.03426		Quercetin-3-O-glucuronide	0.10233
Phosphorate	-0.02761		Catechin	0.07693
tryptophan	-0.01102		Astilbin	0.07043
Malate	0.0003		peonidin 3-O-glucoside	0.07025
Quinate	0.0067		Procyanidin dimer B1	0.05119
pyroglutamate	0.01777		phenylalanine	0.03298
glucose_BP	0.06784		Myricetin 3-O-glucuronide	0.03019
Erythronate	0.09621		hydroxybenzoic acid hexoside	0.02398
urea	0.09917		Rutin	0.02138
Galactonate	0.16772		Tryptophan	0.01781
epicathechin	0.20469		Kaempferol-3-Glucuronide	0.01646
trehalose	0.22082		Naringenin chalcone hexose	0.01627
Inositol	0.24079		d-Viniferin	0.01521
FructoseBP	0.24081		Procyanidin dimer B2	0.01166
glucopyranose	0.24482		Ferulate	0.0087
GlucoseMP	0.24982		Cyanidin 3-O-(6''-acetyl-galactoside)	0.00552
Glutamine	0.34284		Vitisin A	0.004
tyrosin	0.35223		Procyanidin -O-gallate	0.00245
Cinnamate	0.58072		Quercetin	-0.00633
Tartarate	0.63784		coumaric acid hexoside	-0.00669
proline	1.61711		Resveratrol	-0.00983
			Cyanidin-3-glucoside	-0.02779
	PC3		Delphinidin 3-O-(6''-acetyl-glucoside)	-0.03894
arginin	-3.27043		Malvidin 3-O-(6''-caffeoyl-glucoside)	-0.0595
Tartarate	-0.67769		Caffeoyl tartaric acid	-0.06136
Glutamine	-0.49797		kaempferol hexoside	-0.06325
threonine	-0.36732		Petunidin 3-O-(6''-caffeoyl-glucoside)	-0.07938
tyrosin	-0.15242		p-Coumaroyl tartaric acid	-0.1102
Benzoate	-0.13366		p-coumaric acid	-0.11273
GlucoseMP	-0.06907		Myricetin	-0.11815
trehalose	-0.06887		Piceid	-0.12615
Succinate	-0.00756		Delphinidin 3-O-glucoside	-0.13884
.Sucrose	-0.00314		Peonidin 3-O-(6''-acetyl-glucoside)	-0.17949
ethanolamine	0.04469		Quercetin-3-O-galactoside	-0.22562
Glycerate	0.05655		Cyanidin 3-O-(6''-p-coumaroyl-glucoside)	-0.43189
Fucose_rhamnose	0.10658		Petunidin 3-O-(6''-acetyl-glucoside)	-0.4566
alaninebeta	0.1227		Delphinidin 3-O-(6''-p-coumaroyl-glucoside)	-0.69155
glucopyranose	0.13415		petunidin 3-glucoside	-0.71278
Aspartate	0.22302		Quercetin 3-glucoside	-0.73516
Nicotinate	0.23695		Tartaric acid	-1.06552
Phosphorate	0.34516		Peonidin 3-O-(6''-p-coumaroyl-glucoside)	-1.92182
Inositol	0.34647		Petunidin 3-O-(6''-p-coumaroyl-glucoside)	-2.17852
Malate	0.43133		Malvidin 3-O-(6''-p-coumaroyl-glucoside)	-5.27586
pyroglutamate	0.43465
tryptophan	0.43798		PC Eigenvalues
fructose_MP	0.4551		Principal Component 1	1.40455e+06	0.82962
Glutarate	0.4857		Principal Component 2	188634	0.11142
glucose_BP	0.50357		Principal Component 3	82257.2	0.04859
epicathechin	0.5139		Principal Component 4	6666.58	0.00394
Serine	0.53465		Principal Component 5	3859.72	0.00228
FructoseBP	0.55744		Principal Component 6	1888.07	0.00112
ornithine	0.56172		Principal Component 7	1800.44	0.00106
morin	0.56661		Principal Component 8	1183.91	0.0007
alanine	0.58513		Principal Component 9	533.167	0.00031
dehydroascorbate	0.59163		Principal Component 10	468.193	0.00028
Erythronate	0.61763		Principal Component 11	314.227	0.00019
glycine	0.62172		Principal Component 12	177.791	0.00011
lyxonate	0.64945		Principal Component 13	140.838	8e-05
Cinnamate	0.69302		Principal Component 14	90.171	5e-05
Galactinol	0.72174		Principal Component 15	73.841	4e-05
Hydrocaffeate	0.73486		Principal Component 16	57.455	3e-05
gulonate	0.75823		Principal Component 17	55.299	3e-05
Glutamate	0.79617		Principal Component 18	43.117	3e-05
urea	0.80497		Principal Component 19	36.945	2e-05
Phenylalanine	0.82709		Principal Component 20	29.765	2e-05
Uracil	0.90245		Principal Component 21	26.705	2e-05
Galate	0.97297		Principal Component 22	25.568	2e-05
Citrate	1.01239		Principal Component 23	16.705	1e-05
betadfructo	1.0165		Principal Component 24	15.605	1e-05
Quinate	1.06909		Principal Component 25	14.235	1e-05
Raffinose	1.09999		Principal Component 26	9.13	1e-05
.Butanoic	1.11152		Principal Component 27	8.339	0
arabitol	1.15414		Principal Component 28	6.248	0
leucin	1.16585		Principal Component 29	5.169	0
Galactonate	1.21015		Principal Component 30	4.541	0
Pyruvate	1.34637		Principal Component 31	3.882	0
Threnoate	1.52726		Principal Component 32	2.6	0
Malonate	1.62499		Principal Component 33	2.483	0
Glycolate	1.72968		Principal Component 34	1.622	0
Ribonate	1.74538		Principal Component 35	1.147	0
catechin	1.82964		Principal Component 36	0.924	0
Ascorbate	1.8974		Principal Component 37	0.549	0
Valine	2.04042		Principal Component 38	0.484	0
Caffeate	2.90778		Principal Component 39	0.327	0
Maleate	2.91455		Principal Component 40	0.268	0
Shikimate	2.98709		Principal Component 41	0.16	0
Fumarate	3.147		Principal Component 42	0.097	0
proline	3.20647		Principal Component 43	0.056	0
			Principal Component 44	0.04	0
			Principal Component 45	0.024	0
Principal Component 1	30.522	0.6145	Principal Component 46	0.018	0
Principal Component 2	10.269	0.2068	Principal Component 47	0.003	0
Principal Component 3	5.153	0.1038	Principal Component 48	0.001	0
Principal Component 4	2.721	0.0548
Principal Component 5	0.239	0.0048	First 2 components: 94.104 %
Principal Component 6	0.176	0.0036	First 3 components: 98.962 %
Principal Component 7	0.109	0.0022
Principal Component 8	0.078	0.0016
Principal Component 9	0.062	0.0013
Principal Component 10	0.057	0.0012
Principal Component 11	0.045	0.0009
Principal Component 12	0.03	0.0006
Principal Component 13	0.027	0.0006
Principal Component 14	0.019	0.0004
Principal Component 15	0.017	0.0003
Principal Component 16	0.016	0.0003
Principal Component 17	0.015	0.0003
Principal Component 18	0.013	0.0003
Principal Component 19	0.012	0.0002
Principal Component 20	0.01	0.0002
Principal Component 21	0.008	0.0002
Principal Component 22	0.008	0.0002
Principal Component 23	0.007	0.0001
Principal Component 24	0.007	0.0001
Principal Component 25	0.006	0.0001
Principal Component 26	0.006	0.0001
Principal Component 27	0.005	0.0001
Principal Component 28	0.004	0.0001
Principal Component 29	0.003	0.0001
Principal Component 30	0.003	0.0001
Principal Component 31	0.003	0.0001
Principal Component 32	0.003	0.0001
Principal Component 33	0.002	0
Principal Component 34	0.002	0
Principal Component 35	0.002	0
Principal Component 36	0.001	0
Principal Component 37	0.001	0
Principal Component 38	0.001	0
Principal Component 39	0.001	0
Principal Component 40	0.001	0
Principal Component 41	0.001	0
Principal Component 42	0	0
Principal Component 43	0	0
Principal Component 44	0	0
Principal Component 45	0	0
Principal Component 46	0	0
First 2 components: 82.129 %
First 3 components: 92.504 %

## Sheet: Table S3
Table S3A. Kruskal-Wallis and pairwise comparisons of Wilcoxon rank sum test values of CS. Mean values are average of six biological replicates.
Kruskal-Wallis rank sum test					Kruskal-Wallis rank sum test				Kruskal-Wallis rank sum test				Kruskal-Wallis rank sum test				Kruskal-Wallis rank sum test
	p-value = 0.0008703				p-value = 6.733e-05				p-value = 0.0007504				p-value = 0.0003235				p-value = 0.0004142
Pairwise comparisons using Wilcoxon rank sum test
P value adjustment method: bonferroni
	Glycolic				Pyruvic				Alanine				Leucin				Valine
Stage	Mean	CS_V	CS_PV	CSMa	Mean	CS_V	CS_PV	CSMa	Mean	CS_V	CS_PV	CSMa	Mean	CS_V	CS_PV	CSMa	Mean	CS_V	CS_PV	CSMa
CS_Pre_V	1.54535	0.026	0.013	0.026	2.63925	0.013	0.013	0.017	24.2716	0.013	0.026	0.792	2.91457	0.013	0.013	0.792	10.8213	0.052	1	0.39
CS_V	0.655333		1	1	0.946758		0.013	0.017	46.6828		0.013	1	32.0144		0.156	0.013	24.7921		0.013	0.013
CS_Post_V	0.622963			0.013	0.373528			0.017	12.9748			0.013	15.5496			0.026	7.91025			0.013
CS_Ma	1.38117				0.001				33.2207				44.4513				43.0603
	Kruskal-Wallis rank sum test				Kruskal-Wallis rank sum test				Kruskal-Wallis rank sum test				Kruskal-Wallis rank sum test				Kruskal-Wallis rank sum test
	p-value = 5.398e-05				p-value = 0.0007457				p-value = 0.001965				p-value = 0.0003245				p-value = 0.0004731
	Benzoic				Urea				Serine				Ethanolamine				Phosphoric
	Mean	CS_V	CS_PV	CSMa	Mean	CS_V	CS_PV	CSMa	Mean	CS_V	CS_PV	CSMa	Mean	CS_V	CS_PV	CSMa	Mean	CS_V	CS_PV	CSMa
CS_Pre_V	2.62303	0.0083	0.0083	1	15.6684	0.247	1	0.026	47.8278	1	0.013	0.156	45.9617	0.792	0.013	0.013	263.4	0.026	0.013	0.013
CS_V	0.001		1	0.0083	27.6658		0.052	0.013	49.5203		0.013	0.247	33.2398		0.013	0.013	146.1		0.39	1
CS_Post_V	0.001			1	14.7912			0.013	14.4547			0.558	11.4476			0.156	99.1401			0.013
CS_Ma	0.001				61.931				26.8491				16.8914				253.137
	Kruskal-Wallis rank sum test				Kruskal-Wallis rank sum test				Kruskal-Wallis rank sum test				Kruskal-Wallis rank sum test				Kruskal-Wallis rank sum test
	p-value = 0.0009154				p-value = 0.000164				p-value = 0.0004992				p-value = 6.732e-05				p-value = 0.0001897
	Threonine				Proline				Nicotinic				Glycine				Maleic
	Mean	CS_V	CS_PV	CSMa	Mean	CS_V	CS_PV	CSMa	Mean	CS_V	CS_PV	CSMa	Mean	CS_V	CS_PV	CSMa	Mean	CS_V	CS_PV	CSMa
CS_Pre_V	4.2627	0.013	1	1	0.001	0.017	0.017	0.013	1.99889	0.013	1	1	8.81291	0.022	0.014	0.014	57.175	1	0.013	0.017
CS_V	10.5483		0.013	0.026	70.8719		1	0.017	5.95008		0.013	0.013	2.94868		0.014	0.014	60.1365		0.013	0.017
CS_Post_V	4.50971			0.026	104.637			0.013	2.04947			0.013	0.001			1	7.67174			0.017
CS_Ma	10.2471				3675.32				7.35357				0.001				0.001
	Kruskal-Wallis rank sum test				Kruskal-Wallis rank sum test				Kruskal-Wallis rank sum test				Kruskal-Wallis rank sum test				Kruskal-Wallis rank sum test
	p-value = 0.000171				p-value = 8.834e-05				p-value = 0.0001865				p-value = 0.0003204				p-value = 5.925e-05
	Succinic				Glyceric				Uracil				Fumaric				Threnoic
	Mean	CS_V	CS_PV	CSMa	Mean	CS_V	CS_PV	CSMa	Mean	CS_V	CS_PV	CSMa	Mean	CS_V	CS_PV	CSMa	Mean	CS_V	CS_PV	CSMa
CS_Pre_V	6.28926	1	0.013	0.017	35.0619	0.013	0.013	0.013	1.98419	1	0.014	0.014	69.639	0.39	0.013	0.013	8.27043	0.011	0.014	0.014
CS_V	7.56683		0.013	0.017	112.116		0.013	0.013	1.8204		0.014	0.014	128.506		0.013	0.013	2.61959		0.014	0.014
CS_Post_V	1.60582			0.017	7.93262			0.026	0.001			1	11.9156			1	0.001			1
CS_Ma	0.001				2.02797				0.001				9.40303				0.001
	Kruskal-Wallis rank sum test				Kruskal-Wallis rank sum test				Kruskal-Wallis rank sum test				Kruskal-Wallis rank sum test				Kruskal-Wallis rank sum test
	p-value = 0.0001865				p-value = 0.0005268				p-value = 0.0003027				p-value = 0.0001598				p-value = 0.0005701
	Glutaric				Malonic				Butanoic				Alaninebeta				Malic
	Mean	CS_V	CS_PV	CSMa	Mean	CS_V	CS_PV	CSMa	Mean	CS_V	CS_PV	CSMa	Mean	CS_V	CS_PV	CSMa	Mean	CS_V	CS_PV	CSMa
CS_Pre_V	1.97561	1	0.014	0.014	8.96152	0.013	0.013	0.013	0.949511	0.247	1	0.017	0.893685	0.013	0.026	0.013	1569.18	1	0.013	0.013
CS_V	2.20224		0.014	0.014	2.26462		0.052	1	1.41105		0.013	0.017	3.20943		0.39	0.013	1402.24		0.013	0.013
CS_Post_V	0.001			1	4.95036			0.247	0.667885			0.017	1.92775			0.013	302.135			1
CS_Ma	0.001				8.00199				0.001				20.4308				278.61
	Kruskal-Wallis rank sum test				Kruskal-Wallis rank sum test				Kruskal-Wallis rank sum test				Kruskal-Wallis rank sum test				Kruskal-Wallis rank sum test
	p-value = 0.0004656				p-value = 0.0004671				p-value = 0.0005285				p-value = 0.0005647				p-value = 6.733e-05
	Aspartic				Pyroglutamic				Glutamic				Erythronic				Phenylalanine
	Mean	CS_V	CS_PV	CSMa	Mean	CS_V	CS_PV	CSMa	Mean	CS_V	CS_PV	CSMa	Mean	CS_V	CS_PV	CSMa	Mean	CS_V	CS_PV	CSMa
CS_Pre_V	93.077	1	0.013	0.013	668.569	1	0.013	0.013	34.8892	1	0.013	0.013	6.89717	0.156	0.052	0.013	5.11838	0.013	0.013	0.017
CS_V	104.19		0.013	0.013	908.57		0.013	0.013	32.3788		0.013	0.013	12.952		0.013	0.026	27.9758		0.013	0.017
CS_Post_V	12.5709			1	86.6839			1	4.14099			1	3.06247			1	1.62733			0.017
CS_Ma	14.4039				73.6466				7.04564				2.79591				0.001
	Kruskal-Wallis rank sum test				Kruskal-Wallis rank sum test				Kruskal-Wallis rank sum test				Kruskal-Wallis rank sum test				Kruskal-Wallis rank sum test
	p-value = 0.002842				p-value = 7.9e-05				p-value = 0.0002035				p-value = 5.925e-05				p-value = 0.0001188
	Ornithine				Tartaric				Rhamnose				Arabitol				Lyxonic
	Mean	CS_V	CS_PV	CSMa	Mean	CS_V	CS_PV	CSMa	Mean	CS_V	CS_PV	CSMa	Mean	CS_V	CS_PV	CSMa	Mean	CS_V	CS_PV	CSMa
CS_Pre_V	0.433289	0.013	0.013	1	2693.81	0.013	0.013	0.013	6.8853	0.247	0.013	0.026	6.64597	0.014	0.011	1	2.74913	0.013	0.013	0.013
CS_V	31.8303		1	0.013	170.545		0.013	0.013	4.06428		0.013	0.013	0.001		0.014	0.014	0.274108		0.156	0.013
CS_Post_V	24.2128			1	3.84246			0.013	0.819461			0.091	0.47138			0.014	0.147192			0.013
CS_Ma	20.6681				7.14091				1.53392				0.001				0.0505811
	Kruskal-Wallis rank sum test				Kruskal-Wallis rank sum test				Kruskal-Wallis rank sum test				Kruskal-Wallis rank sum test				Kruskal-Wallis rank sum test
	p-value = 6.733e-05				p-value = 0.0001019				p-value = 6.733e-05				p-value = 8.394e-05				p-value = 0.000134
	Ribonic				GLUTAMINE				Shikimic				Citric				Arginin
	Mean	CS_V	CS_PV	CSMa	Mean	CS_V	CS_PV	CSMa	Mean	CS_V	CS_PV	CSMa	Mean	CS_V	CS_PV	CSMa	Mean	CS_V	CS_PV	CSMa
CS_Pre_V	0.001	0.017	0.017	0.013	122.125	0.156	0.013	0.017	105.316	0.013	0.013	0.017	165.933	0.052	0.013	0.017	0.001	0.014	0.014	0.014
CS_V	2.27778		0.013	0.017	44.3783		0.013	0.017	13.4154		0.013	0.017	52.8003		0.013	0.017	13.232		0.66	1
CS_Post_V	0.119559			0.013	1.66507			0.017	1.74537			0.017	6.95354			0.017	6.19717			0.014
CS_Ma	0.0562055				0.001				0.001				0.001				0.001
	Kruskal-Wallis rank sum test				Kruskal-Wallis rank sum test				Kruskal-Wallis rank sum test				Kruskal-Wallis rank sum test				Kruskal-Wallis rank sum test
	p-value = 0.0001436				p-value = 0.000171				p-value = 7.9e-05				p-value = 0.0002462				p-value = 7.9e-05
	Dehydroascorbic				Quinic				fructose_MP				FructoseBP				GlucoseMP
	Mean	CS_V	CS_PV	CSMa	Mean	CS_V	CS_PV	CSMa	Mean	CS_V	CS_PV	CSMa	Mean	CS_V	CS_PV	CSMa	Mean	CS_V	CS_PV	CSMa
CS_Pre_V	0.001	0.014	0.014	0.014	23.2285	0.013	0.013	0.017	153.527	0.013	0.013	0.013	71.1538	0.013	0.026	0.013	1945.71	0.013	0.013	0.013
CS_V	9.27743		0.898	1	0.980332		1	0.017	941.694		0.013	0.013	1137.49		0.013	1	3662.97		0.013	0.013
CS_Post_V	5.33019			0.014	1.2446			0.017	38.7103			0.013	33.1467			0.013	36.6253			0.013
CS_Ma	0.001				0.001				82.3644				73.42				126.633
	Kruskal-Wallis rank sum test				Kruskal-Wallis rank sum test				Kruskal-Wallis rank sum test				Kruskal-Wallis rank sum test				Kruskal-Wallis rank sum test
	p-value = 0.0002189				p-value = 0.000171				p-value = 0.0001915				p-value = 5.925e-05				p-value = 0.0003036
	glucose_BP				Hydrocaffeic				Tyrosin				Ascorbic				Cinnamic
	Mean	CS_V	CS_PV	CSMa	Mean	CS_V	CS_PV	CSMa	Mean	CS_V	CS_PV	CSMa	Mean	CS_V	CS_PV	CSMa	Mean	CS_V	CS_PV	CSMa
CS_Pre_V	651.522	0.013	0.013	0.013	0.001	0.017	0.017	0.013	0.001	0.017	0.017	1	0.001	0.014	0.014	0.014	61.8942	0.091	0.013	0.013
CS_V	1797.6		0.013	0.013	2.94205		1	0.017	88.5411		0.013	0.017	8.50987		0.011	1	31.0194		0.013	0.013
CS_Post_V	27.7598			1	2.55761			0.013	27.3485			0.013	0.855021			0.014	8.1172			1
CS_Ma	28.5495				4.8734				89.0379				0.001				8.32027
	Kruskal-Wallis rank sum test				Kruskal-Wallis rank sum test				Kruskal-Wallis rank sum test				Kruskal-Wallis rank sum test				Kruskal-Wallis rank sum test
	p-value = 0.0003814				p-value = 0.0001977				p-value = 0.0006593				p-value = 0.0001083				p-value = 0.0001809
	Galic				Glucopyranose				Gulonic				Galactonic				Inositol
	Mean	CS_V	CS_PV	CSMa	Mean	CS_V	CS_PV	CSMa	Mean	CS_V	CS_PV	CSMa	Mean	CS_V	CS_PV	CSMa	Mean	CS_V	CS_PV	CSMa
CS_Pre_V	118.632	0.39	0.013	0.013	8.16256	0.013	0.013	0.013	17.9823	1	0.052	0.013	445.383	0.013	0.013	0.013	820.965	1	0.013	0.013
CS_V	65.2449		0.013	0.013	1141.66		0.013	0.013	19.4832		0.013	0.39	188.129		0.013	0.013	689.711		0.013	0.013
CS_Post_V	11.9651			1	89.8743			1	40.5546			0.013	88.4636			0.091	6.66988			0.013
CS_Ma	10.7687				105.433				11.8397				40.4771				3.72089
	Kruskal-Wallis rank sum test				Kruskal-Wallis rank sum test				Kruskal-Wallis rank sum test				Kruskal-Wallis rank sum test				Kruskal-Wallis rank sum test
	p-value = 0.0001509				p-value = 0.0002217				p-value = 0.0001235				p-value = 0.000971				p-value = 0.0008275
	Caffeic				Tryptophan				Sucrose				Betadfructo				Trehalose
	Mean	CS_V	CS_PV	CSMa	Mean	CS_V	CS_PV	CSMa	Mean	CS_V	CS_PV	CSMa	Mean	CS_V	CS_PV	CSMa	Mean	CS_V	CS_PV	CSMa
CS_Pre_V	129.844	0.013	0.013	0.013	1157.28	0.013	0.013	0.013	1.3658	0.013	0.013	0.013	0.001	0.017	0.017	1	4.95845	0.792	1	0.013
CS_V	50.5307		0.013	0.013	3.85741		0.013	0.013	21.2391		0.052	0.013	47.7332		0.558	0.017	6.51663		0.052	0.013
CS_Post_V	6.50868			0.558	1.57688			1	57.4803			0.052	29.1538			0.247	4.11075			0.013
CS_Ma	9.73489				1.67744				93.4854				61.8592				11.7691
	Kruskal-Wallis rank sum test				Kruskal-Wallis rank sum test				Kruskal-Wallis rank sum test				Kruskal-Wallis rank sum test				Kruskal-Wallis rank sum test
	p-value = 0.04057				p-value = 0.000247				p-value = 0.0003235				p-value = 0.0285				p-value = 0.0001479
	Catechin				Epicathechin				Galactinol				Morin				Raffinose
	Mean	CS_V	CS_PV	CSMa	Mean	CS_V	CS_PV	CSMa	Mean	CS_V	CS_PV	CSMa	Mean	CS_V	CS_PV	CSMa	Mean	CS_V	CS_PV	CSMa
CS_Pre_V	3.86562	0.091	0.247	1	199.689	0.026	0.013	0.013	14.8376	0.013	1	0.013	26.357	1	0.39	0.792	20.0628	0.013	0.017	1
CS_V	7.3876		1	0.091	115.233		0.013	0.013	100.057		0.013	0.013	21.2361		0.013	1	4.72864		0.017	0.013
CS_Post_V	7.61329			1	13.8601			1	16.7389			0.013	9.39443			1	0.001			0.017
CS_Ma	6.89851				15.36				53.7963				12.7707				3.28525
Kruskal-Wallis rank sum test					Kruskal-Wallis rank sum test				Kruskal-Wallis rank sum test				Kruskal-Wallis rank sum test				Kruskal-Wallis rank sum test
p-value = 0.0002076					p-value = 8.438e-05				p-value = 0.0002076				p-value = 6.733e-05				p-value = 0.0001824
Pairwise comparisons using Wilcoxon rank sum test
P value adjustment method: bonferroni
	Cyanidin-3-glucoside				Delphinidin 3-O-glucoside				Peonidin 3-O-glucoside				Petunidin 3-glucoside				Malvidin-3-glucoside
Stage	Mean	CS_V	CS_PV	CSMa	Mean	CS_V	CS_PV	CSMa	Mean	CS_V	CS_PV	CSMa	Mean	CS_V	CS_PV	CSMa	Mean	CS_V	CS_PV	CSMa
CS_Pre_V	0.001	0.017	0.017	0.017	0.001	0.058	0.017	0.013	0.001	0.017	0.017	0.013	0.001	0.017	0.017	0.013	0.001	0.017	0.017	0.013
CS_V	9.34943		0.052	0.792	13.4811		0.013	0.017	73.9915		0.052	0.017	13.339		0.013	0.017	119.188		0.013	0.017
CS_Post_V	36.3159			0.013	141.509			0.013	217.418			0.792	205.402			0.013	1435.7			1
CS_Ma	19.9784				96.1317				191.773				147.905				1429.42
	Kruskal-Wallis rank sum test				Kruskal-Wallis rank sum test				Kruskal-Wallis rank sum test				Kruskal-Wallis rank sum test				Kruskal-Wallis rank sum test
	p-value = 0.000106				p-value = 0.0001103				p-value = 0.0001287				p-value = 7.543e-05				p-value = 0.0001824
	Cyan. 3-O-(6''-acetyl-gal.)				Delp. 3-O-(6''-acetyl-gluc)				Peon. 3-O-(6''-acetyl-gluc.)				Pet. 3-O-(6''-acetyl-gluc.)				Mal. 3-O-(6''-acetyl-gluc.)
	Mean	CS_V	CS_PV	CSMa	Mean	CS_V	CS_PV	CSMa	Mean	CS_V	CS_PV	CSMa	Mean	CS_V	CS_PV	CSMa	Mean	CS_V	CS_PV	CSMa
CS_Pre_V	0.001	0.017	0.017	0.052	0.00476667	0.1	0.022	0.026	0.00968333	0.022	0.022	0.013	0.001	0.017	0.017	0.013	0.001	0.017	0.017	0.013
CS_V	3.1125		0.013	0.017	1.70407		0.013	0.022	43.8833		0.013	0.022	4.20347		0.013	0.017	113.057		0.013	0.017
CS_Post_V	15.4755			0.052	48.1299			0.013	204.287			0.39	121.573			0.026	1858.24			1
CS_Ma	8.89588				29.0465				166.328				93.114				1827.24
	Kruskal-Wallis rank sum test				Kruskal-Wallis rank sum test				Kruskal-Wallis rank sum test				Kruskal-Wallis rank sum test				Kruskal-Wallis rank sum test
	p-value = 0.0001185				p-value = 9.554e-05				p-value = 5.925e-05				p-value = 8.438e-05				p-value = 7.552e-05
	Vitisin A				Cyan. 3-O-(6''-p-coum.-gluc)				Delp. 3-O-(6''-p-coum.-gluc.)				Peon. 3-O-(6''-p-coum.-gluc.)				Pet. 3-O-(6''-p-coum.-gluc.)
	Mean	CS_V	CS_PV	CSMa	Mean	CS_V	CS_PV	CSMa	Mean	CS_V	CS_PV	CSMa	Mean	CS_V	CS_PV	CSMa	Mean	CS_V	CS_PV	CSMa
CS_Pre_V	0.0235	0.365	0.022	0.03	0.001	0.058	0.017	0.026	0.001	1	0.014	0.014	0.001	0.058	0.017	0.013	0.00928333	0.026	0.026	0.013
CS_V	0.276933		0.03	0.022	4.18077		0.013	0.017	0.001		0.014	0.014	38.6655		0.013	0.017	2.9547		0.013	0.026
CS_Post_V	3.84823			0.013	22.9165			0.013	22.8542			0.011	270.401			0.013	72.272			0.013
CS_Ma	6.84567				10.6901				12.6424				201.167				49.4086
	Kruskal-Wallis rank sum test				Kruskal-Wallis rank sum test				Kruskal-Wallis rank sum test				Kruskal-Wallis rank sum test				Kruskal-Wallis rank sum test
	p-value = 0.495				p-value = 0.0001344				p-value = 0.0001269				p-value = 7.9e-05				p-value = 0.0003626
	Pet. 3-O-(6''-caff.l-gluc.)				Mal. 3-O-(6''-p-coum.-gluc.)				Malv. 3-O-(6''-caff.-gluc.)				Procyanidin dimer B3				Procyanidin dimer B2
	Mean	CS_V	CS_PV	CSMa	Mean	CS_V	CS_PV	CSMa	Mean	CS_V	CS_PV	CSMa	Mean	CS_V	CS_PV	CSMa	Mean	CS_V	CS_PV	CSMa
CS_Pre_V	0.00966667	1	1	1	0.00853333	0.026	0.026	0.013	0.0024	0.539	0.022	0.03	87.3559	0.013	0.013	0.013	10.3524	1	0.013	0.013
CS_V	0.1074		1	1	51.1151		0.013	0.026	0.0549667		0.03	0.022	102.119		0.013	0.013	9.8583		0.013	0.013
CS_Post_V	0.001			1	999.88			0.39	6.45995			0.013	35.6726			0.013	3.35878			0.247
CS_Ma	1.00227				957.003				10.0254				23.4837				1.88623
	Kruskal-Wallis rank sum test				Kruskal-Wallis rank sum test				Kruskal-Wallis rank sum test				Kruskal-Wallis rank sum test				Kruskal-Wallis rank sum test
	p-value = 0.01389				p-value = 0.0001083				p-value = 0.0003684				p-value = 7.9e-05				p-value = 0.005212
	Procyanidin dimer B1				Catechin				Procyanidin -O-gallate				Epigallocatechin				Naringenin chalcone hexose
	Mean	CS_V	CS_PV	CSMa	Mean	CS_V	CS_PV	CSMa	Mean	CS_V	CS_PV	CSMa	Mean	CS_V	CS_PV	CSMa	Mean	CS_V	CS_PV	CSMa
CS_Pre_V	20.3742	1	1	0.03	128.501	0.013	0.013	0.013	2.55745	0.792	0.013	0.013	145.039	0.013	0.013	0.013	0.7067	0.116	0.029	0.792
CS_V	24.3922		0.013	1	101.763		0.013	0.013	2.37573		0.013	0.013	93.5326		0.013	0.013	3.48838		1	0.029
CS_Post_V	7.64937			0.077	26.4075			0.091	1.08368			1	30.8076			0.013	3.25805			1
CS_Ma	2.84457				19.7959				0.972833				19.3476				2.73077
	Kruskal-Wallis rank sum test				Kruskal-Wallis rank sum test				Kruskal-Wallis rank sum test				Kruskal-Wallis rank sum test				Kruskal-Wallis rank sum test
	p-value = 0.009308				p-value = 0.0002743				p-value = 0.001898				p-value = 0.0009536				p-value = 0.0006572
	Quercetin				kaempferol hexoside				Quercetin 3-glucoside				Quercetin-3-O-galactoside				Quercetin-3-O-glucuronide
	Mean	CS_V	CS_PV	CSMa	Mean	CS_V	CS_PV	CSMa	Mean	CS_V	CS_PV	CSMa	Mean	CS_V	CS_PV	CSMa	Mean	CS_V	CS_PV	CSMa
CS_Pre_V	1.34855	1	0.39	0.156	5.34415	0.052	0.013	0.013	41.3324	0.013	1	0.013	38.6981	0.091	0.013	0.156	214.646	0.247	0.013	0.013
CS_V	1.43235		0.247	1	17.9775		0.013	0.013	4.04587		0.013	1	87.5433		0.091	0.013	173.885		0.156	0.013
CS_Post_V	1.97383			0.013	98.3727			1	34.6281			0.39	144.816			1	113.239			1
CS_Ma	0.985633				92.5546				64.831				158.228				93.8401
	Kruskal-Wallis rank sum test				Kruskal-Wallis rank sum test				Kruskal-Wallis rank sum test				Kruskal-Wallis rank sum test				Kruskal-Wallis rank sum test
	p-value = 0.000504				p-value = 0.0003036				p-value = 0.002572				p-value = 0.0009809				p-value = 0.0002189
	Myricetin 3-O-glucuronide				Myricetin				Kaempferol-3-Glucuronide				Rutin				p-coumaric acid
	Mean	CS_V	CS_PV	CSMa	Mean	CS_V	CS_PV	CSMa	Mean	CS_V	CS_PV	CSMa	Mean	CS_V	CS_PV	CSMa	Mean	CS_V	CS_PV	CSMa
CS_Pre_V	9.38962	1	0.013	0.013	20.1938	0.39	0.013	0.013	3.4123	1	1	0.013	19.7188	1	0.16	0.03	213.24	0.013	0.013	0.013
CS_V	10.2213		0.013	0.013	28.189		0.013	0.013	5.2516		0.558	0.013	23.9327		0.16	0.03	139.981		0.013	0.013
CS_Post_V	20.0789			1	135.593			1	3.18562			0.052	7.5347			0.12	63.3223			1
CS_Ma	21.4586				150.46				1.41375				1.68545				66.6305
	Kruskal-Wallis rank sum test				Kruskal-Wallis rank sum test				Kruskal-Wallis rank sum test				Kruskal-Wallis rank sum test				Kruskal-Wallis rank sum test
	p-value = 0.0001083				p-value = 7.9e-05				p-value = 0.0001714				p-value = 0.0001292				p-value = 0.0001509
	Ferulate				p-Coumaroyl tartaric acid				hydroxybenzoic acid hexoside				Caffeoyl tartaric acid				coumaric acid hexoside
	Mean	CS_V	CS_PV	CSMa	Mean	CS_V	CS_PV	CSMa	Mean	CS_V	CS_PV	CSMa	Mean	CS_V	CS_PV	CSMa	Mean	CS_V	CS_PV	CSMa
CS_Pre_V	12.5082	0.013	0.013	0.013	325.566	0.013	0.013	0.013	10.7548	0.013	0.013	0.013	147.492	0.013	0.013	0.029	21.3011	0.013	0.013	0.013
CS_V	9.14278		0.013	0.013	225.572		0.013	0.013	4.22933		1	0.013	77.2614		0.013	0.029	15.2585		0.013	0.013
CS_Post_V	2.90603			0.091	97.9215			0.013	3.93032			0.013	22.5735			0.303	11.5846			0.558
CS_Ma	3.55558				70.3144				6.85028				10.8882				10.8044
	Kruskal-Wallis rank sum test				Kruskal-Wallis rank sum test				Kruskal-Wallis rank sum test				Kruskal-Wallis rank sum test				Kruskal-Wallis rank sum test
	p-value = 0.0001977				p-value = 0.001302				p-value = 0.0001113				p-value = 0.004888				p-value = 0.0008896
	Tartaric acid				Citric acid				Resveratrol				Piceid				Astilbin
	Mean	CS_V	CS_PV	CSMa	Mean	CS_V	CS_PV	CSMa	Mean	CS_V	CS_PV	CSMa	Mean	CS_V	CS_PV	CSMa	Mean	CS_V	CS_PV	CSMa
CS_Pre_V	1534.06	0.013	0.013	0.013	40.7414	0.013	0.39	0.013	0.001	0.017	0.017	0.013	2.80115	0.013	0.792	1	1.26555	0.03	0.03	0.39
CS_V	196.195		1	0.013	91.8396		0.013	1	0.420267		0.247	0.017	13.8134		1	0.013	32.024		0.39	0.03
CS_Post_V	223.281			0.013	50.1154			0.792	1.34155			0.013	5.7093			0.39	26.0725			0.79
CS_Ma	457.168				43.6136				7.77055				10.9861				22.1872
	Kruskal-Wallis rank sum test
	p-value = 0.007498
	d-Viniferin
	Mean	CS_V	CS_PV	CSMa
CS_Pre_V	4.07385	0.156	1	0.091
CS_V	7.5805		0.013	1
CS_Post_V	2.64447			0.792
CS_Ma	4.01078
Table S3A. Kruskal-Wallis and pairwise comparisons of Wilcoxon rank sum test values of Shiraz. Mean values are average of six biological replicates.
Kruskal-Wallis rank sum test					Kruskal-Wallis rank sum test				Kruskal-Wallis rank sum test				Kruskal-Wallis rank sum test				Kruskal-Wallis rank sum test
Pairwise comparisons using Wilcoxon rank sum test
P value adjustment method: bonferroni
	p-value = 0.0008703				p-value = 6.733e-05				p-value = 0.0007504				p-value = 0.0003235				p-value = 0.0004142
	Glycolic				Pyruvic				Alanine				Leucin				Valine
Stage	Mean	SH_V	SH_PV	SHMa	Mean	SH_V	SH_PV	SHMa	Mean	SH_V	SH_PV	SHMa	Mean	SH_V	SH_PV	SHMa	Mean	SH_V	SH_PV	SHMa
SH_Pre_V	0.968744	0.026	0.013	0.026	2.64512	0.013	0.013	0.017	31.5282	0.013	0.026	0.792	4.69362	0.013	0.013	0.792	15.0996	0.052	1	0.39
SH_V	0.700058		1	1	1.45356		0.013	0.017	37.6023		0.013	1	44.3302		0.156	0.013	35.6722		0.013	0.013
SH_Post_V	0.763287			0.013	0.365208			0.017	15.7337			0.013	22.8425			0.026	10.3266			0.013
SH_Ma	1.1747				0.413452				29.2296				50.461				21.6566
	Kruskal-Wallis rank sum test				Kruskal-Wallis rank sum test				Kruskal-Wallis rank sum test				Kruskal-Wallis rank sum test				Kruskal-Wallis rank sum test
	p-value = 5.398e-05				p-value = 0.0007457				p-value = 0.001965				p-value = 0.0003245				p-value = 0.0004731
	Benzoic				Urea				Serine				Ethanolamine				Phosphoric
	Mean	SH_V	SH_PV	SHMa	Mean	SH_V	SH_PV	SHMa	Mean	SH_V	SH_PV	SHMa	Mean	SH_V	SH_PV	SHMa	Mean	SH_V	SH_PV	SHMa
SH_Pre_V	2.13492	0.0083	0.0083	1	15.9083	0.247	1	0.026	58.2252	1	0.013	0.156	151.733	0.792	0.013	0.052	155.871	0.026	0.013	0.013
SH_V	0.001		1	0.0083	31.1392		0.052	0.013	58.3935		0.013	0.247	49.8131		0.013	0.013	140.259		0.39	1
SH_Post_V	0.001			1	17.981			0.013	21.2168			0.558	12.0612			0.156	114.831			0.013
SH_Ma	0.001				42.546				31.6503				15.6038				177.059
	Kruskal-Wallis rank sum test				Kruskal-Wallis rank sum test				Kruskal-Wallis rank sum test				Kruskal-Wallis rank sum test				Kruskal-Wallis rank sum test
	p-value = 0.0009154				p-value = 0.000164				p-value = 0.0004992				p-value = 6.732e-05				p-value = 0.0001897
	Threonine				Proline				Nicotinic				Glycine				Maleic
	Mean	SH_V	SH_PV	SHMa	Mean	SH_V	SH_PV	SHMa	Mean	SH_V	SH_PV	SHMa	Mean	SH_V	SH_PV	SHMa	Mean	SH_V	SH_PV	SHMa
SH_Pre_V	5.13468	0.013	1	1	0.001	0.017	0.017	0.013	1.68616	0.013	1	1	11.6124	0.022	0.014	0.014	50.1766	1	0.013	0.017
SH_V	15.3209		0.013	0.026	61.7001		1	0.017	3.69879		0.013	0.013	3.974		0.014	0.014	57.4527		0.013	0.017
SH_Post_V	6.69405			0.026	45.392			0.013	1.69092			0.013	0.001			1	9.79435			0.017
SH_Ma	9.21988				851.48				4.76305				0.001				7.10194
	Kruskal-Wallis rank sum test				Kruskal-Wallis rank sum test				Kruskal-Wallis rank sum test				Kruskal-Wallis rank sum test				Kruskal-Wallis rank sum test
	p-value = 0.000171				p-value = 8.834e-05				p-value = 0.0001865				p-value = 0.0003204				p-value = 5.925e-05
	Succinic				Glyceric				Uracil				Fumaric				Threnoic
	Mean	SH_V	SH_PV	SHMa	Mean	SH_V	SH_PV	SHMa	Mean	SH_V	SH_PV	SHMa	Mean	SH_V	SH_PV	SHMa	Mean	SH_V	SH_PV	SHMa
SH_Pre_V	6.09727	1	0.013	0.017	40.5735	0.013	0.013	0.013	1.73223	1	0.014	0.014	59.204	0.39	0.013	0.013	7.51437	0.011	0.014	0.014
SH_V	7.82239		0.013	0.017	89.4742		0.013	0.013	1.21772		0.014	0.014	160.512		0.013	0.013	1.54976		0.014	0.014
SH_Post_V	2.78781			0.017	9.85801			0.026	0.001			1	11.4365			1	0.001			1
SH_Ma	1.74131				8.89717				0.001				15.653				0.001
	Kruskal-Wallis rank sum test				Kruskal-Wallis rank sum test				Kruskal-Wallis rank sum test				Kruskal-Wallis rank sum test				Kruskal-Wallis rank sum test
	p-value = 0.0001865				p-value = 0.0005268				p-value = 0.0003027				p-value = 0.0001598				p-value = 0.0005701
	Glutaric				Malonic				Butanoic				Alaninebeta				Malic
	Mean	SH_V	SH_PV	SHMa	Mean	SH_V	SH_PV	SHMa	Mean	SH_V	SH_PV	SHMa	Mean	SH_V	SH_PV	SHMa	Mean	SH_V	SH_PV	SHMa
SH_Pre_V	1.69764	1	0.014	0.014	10.4123	0.013	0.013	0.013	1.21611	0.247	1	0.017	1.03611	0.013	0.026	0.013	1550.74	1	0.013	0.013
SH_V	1.40233		0.014	0.014	2.35365		0.052	1	2.25462		0.013	0.017	2.80659		0.39	0.013	1189.48		0.013	0.013
SH_Post_V	0.001			1	5.84749			0.247	0.601329			0.017	0.616411			0.013	396.73			1
SH_Ma	0.001				10.8845				0.610126				4.9949				250.261
	Kruskal-Wallis rank sum test				Kruskal-Wallis rank sum test				Kruskal-Wallis rank sum test				Kruskal-Wallis rank sum test				Kruskal-Wallis rank sum test
	p-value = 0.0004656				p-value = 0.0004671				p-value = 0.0005285				p-value = 0.0005647				p-value = 6.733e-05
	Aspartic				Pyroglutamic				Glutamic				Erythronic				Phenylalanine
	Mean	SH_V	SH_PV	SHMa	Mean	SH_V	SH_PV	SHMa	Mean	SH_V	SH_PV	SHMa	Mean	SH_V	SH_PV	SHMa	Mean	SH_V	SH_PV	SHMa
SH_Pre_V	95.4008	1	0.013	0.013	508.946	1	0.013	0.013	27.8266	1	0.013	0.013	6.94225	0.156	0.052	0.013	6.2727	0.013	0.013	0.017
SH_V	110.003		0.013	0.013	642.728		0.013	0.013	30.854		0.013	0.013	13.8145		0.013	0.026	27.0889		0.013	0.017
SH_Post_V	26.6833			1	118.397			1	5.33579			1	3.5847			1	3.19691			0.017
SH_Ma	20.7386				139.053				8.90805				4.64715				1.66266
	Kruskal-Wallis rank sum test				Kruskal-Wallis rank sum test				Kruskal-Wallis rank sum test				Kruskal-Wallis rank sum test				Kruskal-Wallis rank sum test
	p-value = 0.002842				p-value = 7.9e-05				p-value = 0.0002035				p-value = 5.925e-05				p-value = 0.0001188
	Ornithine				Tartaric				Rhamnose				Arabitol				Lyxonic
	Mean	SH_V	SH_PV	SHMa	Mean	SH_V	SH_PV	SHMa	Mean	SH_V	SH_PV	SHMa	Mean	SH_V	SH_PV	SHMa	Mean	SH_V	SH_PV	SHMa
SH_Pre_V	0.392694	0.013	0.013	1	2600.23	0.013	0.013	0.013	8.14974	0.247	0.013	0.026	4.90276	0.014	0.011	1	2.43845	0.013	0.013	0.013
SH_V	65.9082		1	0.013	86.5555		0.013	0.013	3.3688		0.013	0.013	0.001		0.014	0.014	0.338425		0.156	0.013
SH_Post_V	40.1602			1	5.27736			0.013	0.585153			0.091	0.370176			0.014	0.172287			0.013
SH_Ma	27.2337				4.50101				1.19556				0.0625293				0.104105
	Kruskal-Wallis rank sum test				Kruskal-Wallis rank sum test				Kruskal-Wallis rank sum test				Kruskal-Wallis rank sum test				Kruskal-Wallis rank sum test
	p-value = 6.733e-05				p-value = 0.0001019				p-value = 6.733e-05				p-value = 0.0002673				p-value = 0.000134
	Ribonic				GLUTAMINE				Shikimic				Citric				Arginin
	Mean	SH_V	SH_PV	SHMa	Mean	SH_V	SH_PV	SHMa	Mean	SH_V	SH_PV	SHMa	Mean	SH_V	SH_PV	SHMa	Mean	SH_V	SH_PV	SHMa
SH_Pre_V	0.001	0.017	0.017	0.013	36.6773	0.156	0.013	0.017	176.783	0.013	0.013	0.017	94.2041	0.022	0.022	0.043	0.001	0.014	0.014	0.014
SH_V	3.2401		0.013	0.017	37.4905		0.013	0.017	27.4473		0.013	0.017	153.463		0.022	0.043	24.0806		0.66	1
SH_Post_V	0.13417			0.013	1.81824			0.017	1.99195			0.017	7.11995			1	9.09274			0.014
SH_Ma	0.0731552				0.303874				0.332825				7.54013				12.6205
	Kruskal-Wallis rank sum test				Kruskal-Wallis rank sum test				Kruskal-Wallis rank sum test				Kruskal-Wallis rank sum test				Kruskal-Wallis rank sum test
	p-value = 0.0001436				p-value = 0.000171				p-value = 7.9e-05				p-value = 0.0002462				p-value = 7.9e-05
	Dehydroascorbic				Quinic				fructose_MP				FructoseBP				GlucoseMP
	Mean	SH_V	SH_PV	SHMa	Mean	SH_V	SH_PV	SHMa	Mean	SH_V	SH_PV	SHMa	Mean	SH_V	SH_PV	SHMa	Mean	SH_V	SH_PV	SHMa
SH_Pre_V	0.001	0.014	0.014	0.014	48.0313	0.013	0.013	0.017	195.646	0.013	0.013	0.013	94.7667	0.013	0.026	0.013	1937.82	0.013	0.013	0.013
SH_V	8.0028		0.898	1	2.20201		1	0.017	836.101		0.013	0.013	1037.51		0.013	1	3218.68		0.013	0.013
SH_Post_V	9.32127			0.014	1.45684			0.017	34.5687			0.013	30.4722			0.013	31.2015			0.013
SH_Ma	1.55438				0.24364				28.7072				27.3499				34.5648
	Kruskal-Wallis rank sum test				Kruskal-Wallis rank sum test				Kruskal-Wallis rank sum test				Kruskal-Wallis rank sum test				Kruskal-Wallis rank sum test
	p-value = 0.0002189				p-value = 0.000171				p-value = 0.0001915				p-value = 5.925e-05				p-value = 0.0003036
	glucose_BP				Hydrocaffeic				Tyrosin				Ascorbic				Cinnamic
	Mean	SH_V	SH_PV	SHMa	Mean	SH_V	SH_PV	SHMa	Mean	SH_V	SH_PV	SHMa	Mean	SH_V	SH_PV	SHMa	Mean	SH_V	SH_PV	SHMa
SH_Pre_V	605.264	0.013	0.013	0.013	0.001	0.017	0.017	0.013	0.001	0.017	0.017	1	0.001	0.014	0.014	0.014	90.7713	0.091	0.013	0.013
SH_V	1601.95		0.013	0.013	2.38934		1	0.017	56.0917		0.013	0.017	9.10606		0.011	1	56.4371		0.013	0.013
SH_Post_V	24.4452			1	2.27962			0.013	37.5515			0.013	2.19599			0.014	12.3072			1
SH_Ma	14.3073				1.09645				59.9518				1.04058				15.9232
	Kruskal-Wallis rank sum test				Kruskal-Wallis rank sum test				Kruskal-Wallis rank sum test				Kruskal-Wallis rank sum test				Kruskal-Wallis rank sum test
	p-value = 0.0003814				p-value = 0.0001977				p-value = 0.0006593				p-value = 0.0001083				p-value = 0.0001809
	Galic				Glucopyranose				Gulonic				Galactonic				Inositol
	Mean	SH_V	SH_PV	SHMa	Mean	SH_V	SH_PV	SHMa	Mean	SH_V	SH_PV	SHMa	Mean	SH_V	SH_PV	SHMa	Mean	SH_V	SH_PV	SHMa
SH_Pre_V	136.618	0.39	0.013	0.013	16.1022	0.013	0.013	0.013	27.8213	1	0.052	0.013	584.462	0.013	0.013	0.013	974.853	1	0.013	0.013
SH_V	87.1681		0.013	0.013	557.921		0.013	0.013	31.2487		0.013	0.39	213.759		0.013	0.013	598.531		0.013	0.013
SH_Post_V	13.2635			1	97.8906			1	32.6409			0.013	80.6169			0.091	9.43864			0.013
SH_Ma	13.5151				62.1282				11.3799				71.4873				4.77393
	Kruskal-Wallis rank sum test				Kruskal-Wallis rank sum test				Kruskal-Wallis rank sum test				Kruskal-Wallis rank sum test				Kruskal-Wallis rank sum test
	p-value = 0.0001509				p-value = 0.0002217				p-value = 0.001472				p-value = 0.000971				p-value = 0.0008275
	Caffeic				Tryptophan				Sucrose				Betadfructo				Trehalose
	Mean	SH_V	SH_PV	SHMa	Mean	SH_V	SH_PV	SHMa	Mean	SH_V	SH_Post_V	SH_Ma	Mean	SH_V	SH_PV	SHMa	Mean	SH_V	SH_PV	SHMa
SH_Pre_V	141.589	0.013	0.013	0.013	1083.46	0.013	0.013	0.013	2.0218	0.013	0.013	0.247	0.001	0.017	0.017	1	3.21568	0.792	1	0.013
SH_V	58.53		0.013	0.013	4.76829		0.013	0.013	30.816		1	0.013	32.4162		0.558	0.017	3.17377		0.052	0.013
SH_Post_V	7.97981			0.558	1.88001			1	35.884			1	21.4913			0.247	8.97335			0.013
SH_Ma	11.3773				1.9376				45.006				39.8284				11.2759
	Kruskal-Wallis rank sum test				Kruskal-Wallis rank sum test				Kruskal-Wallis rank sum test				Kruskal-Wallis rank sum test				Kruskal-Wallis rank sum test
	p-value = 0.04057				p-value = 0.000247				p-value = 0.0003235				p-value = 0.0285				p-value = 0.0001479
	Catechin				Epicathechin				Galactinol				Morin				Raffinose
	Mean	SH_V	SH_PV	SHMa	Mean	SH_V	SH_PV	SHMa	Mean	SH_V	SH_PV	SHMa	Mean	SH_V	SH_PV	SHMa	Mean	SH_V	SH_PV	SHMa
SH_Pre_V	4.78817	0.091	0.247	1	297.117	0.026	0.013	0.013	11.8364	0.013	1	0.156	30.9025	1	0.39	0.792	17.2219	0.013	0.017	1
SH_V	18.5404		1	0.091	183.479		0.013	0.013	37.6683		0.013	0.013	25.6548		0.013	1	2.05345		0.017	0.013
SH_Post_V	13.2669			1	10.0298			1	10.6352			0.013	10.2248			1	0.001			0.017
SH_Ma	11.4309				9.61014				34.2829				12.7763				2.55035
Kruskal-Wallis rank sum test					Kruskal-Wallis rank sum test				Kruskal-Wallis rank sum test				Kruskal-Wallis rank sum test				Kruskal-Wallis rank sum test
p-value = 0.0001942					p-value = 6.733e-05				p-value = 0.0001952				p-value = 6.733e-05				p-value = 0.0001866
Pairwise comparisons using Wilcoxon rank sum test
P value adjustment method: bonferroni
	Cyanidin-3-glucoside				Delphinidin 3-O-glucoside				Peonidin 3-O-glucoside				Petunidin 3-glucoside				Malvidin-3-glucoside
Stage	Mean	SH_V	SH_Post_V	SH_Ma	Mean	SH_V	SH_Post_V	SH_Ma	Mean	SH_V	SH_Post_V	SH_Ma	Mean	SH_V	SH_Post_V	SH_Ma	Mean	SH_V	SH_Post_V	SH_Ma
SH_Pre_V	0.0167333	0.022	0.022	0.792	0.001	0.017	0.017	0.013	0.001	0.017	0.017	0.052	0.001	0.017	0.017	0.013	0.001	0.017	0.017	0.013
SH_V	21.4378		0.013	0.022	28.7509		0.013	0.017	139.77		0.013	0.017	61.2746		0.013	0.017	354.772		0.013	0.017
SH_Post_V	40.739			0.052	167.691			0.013	221.611			1	294.772			0.013	1253.29			1
SH_Ma	27.2677				101.341				193.739				216.152				1228.44
	Kruskal-Wallis rank sum test				Kruskal-Wallis rank sum test				Kruskal-Wallis rank sum test				Kruskal-Wallis rank sum test				Kruskal-Wallis rank sum test
	p-value = 0.000136				p-value = 6.733e-05				p-value = 0.0001386				p-value = 6.733e-05				p-value = 6.733e-05
	Cyan. 3-O-(6''-acetyl-gal.)				Delp. 3-O-(6''-acetyl-gluc)				Peon. 3-O-(6''-acetyl-gluc.)				Pet. 3-O-(6''-acetyl-gluc.)				Mal. 3-O-(6''-acetyl-gluc.)
	Mean	SH_V	SH_Post_V	SH_Ma	Mean	SH_V	SH_Post_V	SH_Ma	Mean	SH_V	SH_Post_V	SH_Ma	Mean	SH_V	SH_Post_V	SH_Ma	Mean	SH_V	SH_Post_V	SH_Ma
SH_Pre_V	0.001	0.058	0.017	0.052	0.001	0.017	0.017	0.013	0.00625	0.022	0.022	0.013	0.001	0.017	0.017	0.013	0.001	0.017	0.017	0.013
SH_V	2.49825		0.013	0.017	4.71493		0.013	0.017	64.5663		0.013	0.022	7.29003		0.013	0.017	145.686		0.013	0.017
SH_Post_V	15.9261			0.052	55.5774			0.013	213.599			0.558	192.504			0.013	1245.16			0.013
SH_Ma	8.29113				30.2467				193.684				124.103				1364.22
	Kruskal-Wallis rank sum test				Kruskal-Wallis rank sum test				Kruskal-Wallis rank sum test				Kruskal-Wallis rank sum test				Kruskal-Wallis rank sum test
	p-value = 0.0001166				p-value = 6.733e-05				p-value = 9.69e-05				p-value = 0.0001986				p-value = 9.281e-05
	Vitisin A				Cyan. 3-O-(6''-p-coum.-gluc)				Delp. 3-O-(6''-p-coum.-gluc.)				Peon. 3-O-(6''-p-coum.-gluc.)				Pet. 3-O-(6''-p-coum.-gluc.)
	Mean	SH_V	SH_Post_V	SH_Ma	Mean	SH_V	SH_Post_V	SH_Ma	Mean	SH_V	SH_Post_V	SH_Ma	Mean	SH_V	SH_Post_V	SH_Ma	Mean	SH_V	SH_Post_V	SH_Ma
SH_Pre_V	0.001	0.058	0.017	0.013	0.001	0.017	0.017	0.013	0.001	0.171	0.017	0.03	0.0113333	0.022	0.022	0.013	0.001	0.017	0.017	0.013
SH_V	0.316033		0.013	0.017	14.7095		0.013	0.017	6.53622		0.03	0.017	134.103		0.013	0.022	18.2133		0.013	0.017
SH_Post_V	3.81052			0.091	82.7423			0.013	114.306			0.013	450.185			1	330.605			0.091
SH_Ma	4.80973				55.794				82.7616				448.609				289.244
	Kruskal-Wallis rank sum test				Kruskal-Wallis rank sum test				Kruskal-Wallis rank sum test				Kruskal-Wallis rank sum test				Kruskal-Wallis rank sum test
	p-value = 0.002214				p-value = 8.448e-05				p-value = 0.0001166				p-value = 0.0002423				p-value = 0.0002044
	Pet. 3-O-(6''-caff.l-gluc.)				Mal. 3-O-(6''-p-coum.-gluc.)				Malv. 3-O-(6''-caff.-gluc.)				Procyanidin dimer B3				Procyanidin dimer B2
	Mean	SH_V	SH_Post_V	SH_Ma	Mean	SH_V	SH_Post_V	SH_Ma	Mean	SH_V	SH_Post_V	SH_Ma	Mean	SH_V	SH_Post_V	SH_Ma	Mean	SH_V	SH_Post_V	SH_Ma
SH_Pre_V	0.001	1	0.879	0.048	0.0122333	0.026	0.026	0.013	0.001	0.058	0.017	0.013	87.8531	0.792	0.013	0.013	13.1499	1	0.013	0.022
SH_V	0.001		0.879	0.048	177.117		0.013	0.026	0.197217		0.013	0.017	104.237		0.013	0.013	13.498		0.013	0.022
SH_Post_V	4.11843			0.125	1340.19			0.026	10.234			0.091	27.2919			0.156	3.51185			0.022
SH_Ma	14.7416				1601.9				17.0102				19.1877				0.36685
	Kruskal-Wallis rank sum test				Kruskal-Wallis rank sum test				Kruskal-Wallis rank sum test				Kruskal-Wallis rank sum test				Kruskal-Wallis rank sum test
	p-value = 9.563e-05				p-value = 7.9e-05				p-value = 0.0003026				p-value = 7.9e-05				p-value = 0.0002756
	Procyanidin dimer B1				Catechin				Procyanidin -O-gallate				Epigallocatechin				Naringenin chalcone hexose
	Mean	SH_V	SH_Post_V	SH_Ma	Mean	SH_V	SH_Post_V	SH_Ma	Mean	SH_V	SH_Post_V	SH_Ma	Mean	SH_V	SH_Post_V	SH_Ma	Mean	SH_V	SH_Post_V	SH_Ma
SH_Pre_V	0.001	0.017	0.017	0.026	126.785	0.013	0.013	0.013	3.4763	1	0.013	0.013	142.4	0.013	0.013	0.013	5.0861	0.39	0.013	0.013
SH_V	27.8742		0.013	1	90.952		0.013	0.013	3.38718		0.013	0.013	102.387		0.013	0.013	4.2651		0.013	0.013
SH_Post_V	6.27003			0.026	26.7642			0.013	1.01532			0.091	20.2598			0.013	1.54773			0.652
SH_Ma	0.911767				11.4639				0.784867				8.13462				0.837433
	Kruskal-Wallis rank sum test				Kruskal-Wallis rank sum test				Kruskal-Wallis rank sum test				Kruskal-Wallis rank sum test				Kruskal-Wallis rank sum test
	p-value = 0.002186				p-value = 0.0005647				p-value = 7.9e-05				p-value = 0.001038				p-value = 0.0003235
	Quercetin				kaempferol hexoside				Quercetin 3-glucoside				Quercetin-3-O-galactoside				Quercetin-3-O-glucuronide
	Mean	SH_V	SH_Post_V	SH_Ma	Mean	SH_V	SH_Post_V	SH_Ma	Mean	SH_V	SH_Post_V	SH_Ma	Mean	SH_V	SH_Post_V	SH_Ma	Mean	SH_V	SH_Post_V	SH_Ma
SH_Pre_V	1.57463	1	0.013	0.792	7.3315	0.156	0.013	0.026	92.2323	0.013	0.013	0.013	96.9933	1	0.013	0.091	258.471	0.247	0.013	0.013
SH_V	1.90948		0.013	1	28.465		0.052	0.013	3.5796		0.013	0.013	125.793		0.026	0.013	203.425		0.013	0.013
SH_Post_V	3.43027			0.013	99.4034			1	45.2098			0.013	172.709			1	85.2908			1
SH_Ma	1.38773				95.6697				176.973				177.396				94.6878
	Kruskal-Wallis rank sum test				Kruskal-Wallis rank sum test				Kruskal-Wallis rank sum test				Kruskal-Wallis rank sum test				Kruskal-Wallis rank sum test
	p-value = 0.000504				p-value = 0.0001613				p-value = 0.0002289				p-value = 0.0004248				p-value = 0.0002189
	Myricetin 3-O-glucuronide				Myricetin				Kaempferol-3-Glucuronide				Rutin				p-coumaric acid
	Mean	SH_V	SH_Post_V	SH_Ma	Mean	SH_V	SH_Post_V	SH_Ma	Mean	SH_V	SH_Post_V	SH_Ma	Mean	SH_V	SH_Post_V	SH_Ma	Mean	SH_V	SH_Post_V	SH_Ma
SH_Pre_V	7.3115	1	0.013	0.013	13.3111	0.013	0.013	0.013	2.77	1	0.013	0.013	11.9948	1	0.091	0.013	274.333	1	0.013	0.013
SH_V	8.64792		0.013	0.013	28.3329		0.013	0.013	4.8417		0.013	0.013	18.1944		0.013	0.013	175.791		0.013	0.013
SH_Post_V	15.5034			1	138.156			0.792	1.0296			0.026	5.5368			0.156	75.2905			1
SH_Ma	16.2712				152.072				0.553017				3.16775				74.0892
	Kruskal-Wallis rank sum test				Kruskal-Wallis rank sum test				Kruskal-Wallis rank sum test				Kruskal-Wallis rank sum test				Kruskal-Wallis rank sum test
	p-value = 8.834e-05				p-value = 9.814e-05				p-value = 7.9e-05				p-value = 0.0002107				p-value = 0.0002107
	Ferulate				p-Coumaroyl tartaric acid				hydroxybenzoic acid hexoside				Caffeoyl tartaric acid				coumaric acid hexoside
	Mean	SH_V	SH_Post_V	SH_Ma	Mean	SH_V	SH_Post_V	SH_Ma	Mean	SH_V	SH_Post_V	SH_Ma	Mean	SH_V	SH_Post_V	SH_Ma	Mean	SH_V	SH_Post_V	SH_Ma
SH_Pre_V	8.34507	0.026	0.013	0.013	450.519	0.013	0.013	0.013	10.5612	0.013	0.013	0.013	163.439	0.013	0.013	0.013	26.4476	0.013	0.013	0.013
SH_V	6.3861		0.013	0.013	338.205		0.013	0.013	2.90897		0.013	0.013	87.2034		0.013	0.013	17.2623		0.013	0.013
SH_Post_V	1.96962			0.013	115.441			0.052	1.04793			0.013	20.1134			1	11.4493			1
SH_Ma	2.58703				86.6428				1.76218				19.905				11.157
	Kruskal-Wallis rank sum test				Kruskal-Wallis rank sum test				Kruskal-Wallis rank sum test				Kruskal-Wallis rank sum test				Kruskal-Wallis rank sum test
	p-value = 0.0001223				p-value = 0.0001897				p-value = 0.005167				p-value = 0.0004791				p-value = 0.00204
	Tartaric acid				Citric acid				Resveratrol				Piceid				Astilbin
	Mean	SH_V	SH_Post_V	SH_Ma	Mean	SH_V	SH_Post_V	SH_Ma	Mean	SH_V	SH_Post_V	SH_Ma	Mean	SH_V	SH_Post_V	SH_Ma	Mean	SH_V	SH_Post_V	SH_Ma
SH_Pre_V	1435.26	0.013	0.013	0.013	31.4014	0.013	0.013	0.013	0.001	1	0.017	1	2.49925	1	0.013	0.013	8.48317	0.013	0.052	0.052
SH_V	107.274		0.091	0.013	47.8207		0.013	0.013	0.320017		0.069	0.171	3.50158		0.013	0.013	38.1308		1	0.792
SH_Post_V	197.199			0.026	23.7348			1	5.98172			1	16.6864			1	29.3126			0.247
SH_Ma	294.607				25.1338				4.32163				29.577				15.3567
	Kruskal-Wallis rank sum test
	p-value = 0.0005559
	d-Viniferin
	Mean	SH_V	SH_Post_V	SH_Ma
SH_Pre_V	0.464433	0.013	0.052	0.052
SH_V	4.79945		0.026	0.026
SH_Post_V	2.36542			1
SH_Ma	2.64748

## Sheet: Table S4_correlation
	Table S4A. Pairwise pearson correlation matrix of all annotated metabolite in CS, bolded figures represent significant correlation at p < 0.05
metabolite class		Anthocyanin																		Flavanols							Flavanones	Flavanonol	Flavonols									Hydroxycinnamic acids								Stilbenes			Amino acids
		Cyanidin 3-O-glc	Delphinidin 3-O-glc	peonidin 3-O-glc	petunidin 3-O-glc	malvidin 3-O-glc	Cyan 3-O-acet-glc	Del 3-O-acet-glc	Peon 3-O-acet-glc	Pet 3-O-acet-glc	Malv 3-O-acet-glc	Vitisin A	Cyan 3-O-coum-glc	Delp 3-O-coum-glc	Peon 3-O-coum-glc	Pet 3-O-coum-glc	Pet 3-O- caf. glc	Malv 3-O-coum-glc	Malv 3-O-6-caf. glc	Procyan. B3	Procyan B2	Procyan B1	Catechin	epicathechin	Procyan O gallate	Epigallocatechin	Narn. chalcone glc	Astilbin	Quercetin	kaem glc	Quer. 3-O-glc	Quer 3-O-gal	Quer 3-O-glu	Myr. 3-O-glu	Myricetin	Kaem 3-O- Glu	Rutin	Coumarate	Ferulate	Coumaroyltartarate	hydroxybenzoate glc	Caffeoyltartarate	coumarate glc	Caffeic	Hydrocaffeic	Resveratrol	Piceid	d Viniferin	alanine
Anthocyanin	Cyanidin 3-O-glc	1	0.891083	0.861043	0.870272	0.776131	0.947729	0.904022	0.86337	0.851011	0.76759	0.520637	0.933394	0.844865	0.873111	0.841899	0.0108133	0.758966	0.577478	-0.650955	-0.64226	-0.481753	-0.753672	-0.743278	-0.721642	-0.713588	0.521313	0.496363	0.54952	0.704351	-0.0209478	0.653729	-0.618981	0.603267	0.713844	-0.245279	-0.53147	-0.795982	-0.82631	-0.741021	-0.601612	-0.745004	-0.718946	-0.747613	0.43988	0.248005	-0.0331149	-0.39768	-0.459819
	Delphinidin 3-O-glc	0.891083	1	0.907985	0.994413	0.950965	0.933948	0.975879	0.953489	0.986568	0.946868	0.74315	0.936432	0.972415	0.98084	0.98871	0.113451	0.949169	0.797888	-0.8681	-0.839543	-0.646853	-0.919491	-0.873032	-0.917145	-0.871324	0.432693	0.39341	0.341479	0.868781	0.237901	0.758412	-0.753647	0.785032	0.911071	-0.370725	-0.687363	-0.891204	-0.931295	-0.878867	-0.522113	-0.837672	-0.816837	-0.803166	0.508208	0.385006	-0.0523314	-0.524094	-0.50129
	peonidin 3-O-glc	0.861043	0.907985	1	0.895342	0.913207	0.914729	0.860325	0.981798	0.903907	0.909034	0.762794	0.848543	0.806032	0.950838	0.871284	0.146096	0.892276	0.805398	-0.804618	-0.81497	-0.625169	-0.911879	-0.89011	-0.884141	-0.884389	0.492419	0.51122	0.227355	0.720266	0.210892	0.683495	-0.832593	0.654401	0.846794	-0.451787	-0.73872	-0.918717	-0.954144	-0.90899	-0.599103	-0.899199	-0.883488	-0.863847	0.689689	0.463609	0.0565759	-0.372896	-0.186495
	petunidin 3-O-glc	0.870272	0.994413	0.895342	1	0.965418	0.908402	0.968119	0.948248	0.992698	0.963347	0.779741	0.912503	0.972377	0.978751	0.993007	0.12743	0.967275	0.833743	-0.89708	-0.86937	-0.668659	-0.935441	-0.877995	-0.933763	-0.884455	0.401848	0.369579	0.286237	0.877269	0.290735	0.764276	-0.765306	0.805925	0.931893	-0.394702	-0.707499	-0.895805	-0.9332	-0.890764	-0.491525	-0.840276	-0.82091	-0.800118	0.523101	0.416734	-0.0510726	-0.526645	-0.495576
	malvidin 3-O-glc	0.776131	0.950965	0.913207	0.965418	1	0.839958	0.904482	0.950832	0.973888	0.998398	0.90216	0.811607	0.90107	0.959415	0.954336	0.197537	0.996161	0.937777	-0.957708	-0.933511	-0.728895	-0.982259	-0.910782	-0.985679	-0.937641	0.358584	0.342363	0.0916608	0.870541	0.397446	0.783175	-0.840427	0.817969	0.973325	-0.501697	-0.789006	-0.919882	-0.955082	-0.943943	-0.425384	-0.892814	-0.869876	-0.821702	0.65729	0.57655	0.0123095	-0.489609	-0.362085
	Cyan 3-O-acet-glc	0.947729	0.933948	0.914729	0.908402	0.839958	1	0.928984	0.935457	0.908842	0.838232	0.585121	0.95833	0.869566	0.936129	0.886952	0.0168243	0.821034	0.648995	-0.709379	-0.702668	-0.521651	-0.809589	-0.793476	-0.784726	-0.771644	0.490262	0.444546	0.480204	0.692663	0.0752819	0.628658	-0.709561	0.574995	0.753121	-0.314128	-0.640593	-0.819737	-0.864591	-0.786346	-0.589604	-0.772584	-0.75174	-0.761916	0.461805	0.260796	-0.00132048	-0.442993	-0.410439
	Del 3-O-acet-glc	0.904022	0.975879	0.860325	0.968119	0.904482	0.928984	1	0.916292	0.970882	0.905041	0.694247	0.913972	0.948233	0.944238	0.956443	0.11652	0.901062	0.739258	-0.82027	-0.770368	-0.593197	-0.856596	-0.808047	-0.853444	-0.805761	0.350121	0.32506	0.370039	0.81038	0.15764	0.697715	-0.734808	0.700443	0.854032	-0.375797	-0.67268	-0.829507	-0.876445	-0.810298	-0.489624	-0.782447	-0.753049	-0.741292	0.442677	0.364073	-0.0354183	-0.505257	-0.611086
	Peon 3-O-acet-glc	0.86337	0.953489	0.981798	0.948248	0.950832	0.935457	0.916292	1	0.959453	0.95216	0.791838	0.886002	0.874156	0.98826	0.931846	0.165287	0.937736	0.834748	-0.856149	-0.850593	-0.653554	-0.932532	-0.898406	-0.917083	-0.897741	0.444854	0.447782	0.237514	0.758856	0.282864	0.699129	-0.83338	0.684007	0.887025	-0.450415	-0.765272	-0.919853	-0.959891	-0.915945	-0.558257	-0.885345	-0.873308	-0.845216	0.63188	0.452634	0.0252673	-0.443939	-0.297688
	Pet 3-O-acet-glc	0.851011	0.986568	0.903907	0.992698	0.973888	0.908842	0.970882	0.959453	1	0.975936	0.813384	0.887708	0.947885	0.980964	0.982597	0.14397	0.971975	0.859873	-0.910681	-0.875045	-0.676049	-0.93841	-0.875121	-0.938301	-0.88794	0.350033	0.324307	0.236702	0.845625	0.311703	0.74076	-0.804326	0.765168	0.930986	-0.449133	-0.759522	-0.889091	-0.93124	-0.892493	-0.461536	-0.843765	-0.820916	-0.789735	0.539291	0.459678	-0.0249512	-0.519066	-0.491634
	Malv 3-O-acet-glc	0.76759	0.946868	0.909034	0.963347	0.998398	0.838232	0.905041	0.95216	0.975936	1	0.903492	0.804037	0.895477	0.959721	0.951442	0.193501	0.996056	0.939401	-0.957774	-0.931628	-0.726743	-0.977268	-0.904598	-0.981912	-0.931921	0.33274	0.322289	0.0801066	0.849749	0.407012	0.763306	-0.847021	0.79419	0.965914	-0.512096	-0.80186	-0.911741	-0.949173	-0.937055	-0.414719	-0.88614	-0.861697	-0.811624	0.64485	0.574011	0.0134991	-0.48838	-0.366502
	Vitisin A	0.520637	0.74315	0.762794	0.779741	0.90216	0.585121	0.694247	0.791838	0.813384	0.903492	1	0.525522	0.665072	0.781702	0.766721	0.349776	0.888454	0.974585	-0.917713	-0.888893	-0.709191	-0.898256	-0.807413	-0.915054	-0.874715	0.207248	0.21504	-0.25561	0.767375	0.55645	0.734458	-0.818369	0.742194	0.924109	-0.583467	-0.805503	-0.816102	-0.83004	-0.880245	-0.240571	-0.820625	-0.811727	-0.71433	0.748756	0.79907	0.106282	-0.323711	-0.189566
	Cyan 3-O-coum-glc	0.933394	0.936432	0.848543	0.912503	0.811607	0.95833	0.913972	0.886002	0.887708	0.804037	0.525522	1	0.92791	0.920512	0.917441	0.0128313	0.804156	0.592412	-0.684602	-0.674391	-0.502964	-0.781481	-0.775108	-0.767292	-0.746131	0.551363	0.477011	0.568719	0.776099	0.090583	0.68705	-0.588454	0.668222	0.75578	-0.168738	-0.506315	-0.804692	-0.83758	-0.757811	-0.604391	-0.726273	-0.725568	-0.742616	0.381092	0.202438	-0.0600054	-0.474234	-0.481428
	Delp 3-O-coum-glc	0.844865	0.972415	0.806032	0.972377	0.90107	0.869566	0.948233	0.874156	0.947885	0.895477	0.665072	0.92791	1	0.931471	0.983525	0.0818657	0.912711	0.72816	-0.833271	-0.794944	-0.611714	-0.864058	-0.808411	-0.868095	-0.80604	0.396139	0.336554	0.390846	0.890432	0.239905	0.747348	-0.643124	0.813515	0.876542	-0.287158	-0.585265	-0.823759	-0.862648	-0.805633	-0.470364	-0.750405	-0.733769	-0.725667	0.390477	0.306265	-0.112001	-0.563236	-0.594726
	Peon 3-O-coum-glc	0.873111	0.98084	0.950838	0.978751	0.959415	0.936129	0.944238	0.98826	0.980964	0.959721	0.781702	0.920512	0.931471	1	0.972523	0.135079	0.953182	0.831942	-0.873407	-0.856445	-0.658847	-0.933926	-0.892104	-0.925478	-0.89218	0.440778	0.420867	0.286805	0.816822	0.29526	0.737957	-0.793592	0.741663	0.910474	-0.414274	-0.739675	-0.913648	-0.951834	-0.906926	-0.538744	-0.86268	-0.852787	-0.826818	0.571285	0.434934	-0.0150281	-0.485435	-0.393681
	Pet 3-O-coum-glc	0.841899	0.98871	0.871284	0.993007	0.954336	0.886952	0.956443	0.931846	0.982597	0.951442	0.766721	0.917441	0.983525	0.972523	1	0.135599	0.95922	0.818531	-0.888841	-0.854312	-0.661733	-0.922316	-0.864788	-0.925318	-0.871474	0.395642	0.351826	0.296497	0.895595	0.312924	0.769592	-0.73051	0.823475	0.92949	-0.364627	-0.676156	-0.879694	-0.9168	-0.874082	-0.481392	-0.8158	-0.803925	-0.780351	0.49145	0.414555	-0.069176	-0.53489	-0.516026
	Pet 3-O- caf. glc	0.0108133	0.113451	0.146096	0.12743	0.197537	0.0168243	0.11652	0.165287	0.14397	0.193501	0.349776	0.0128313	0.0818657	0.135079	0.135599	1	0.181824	0.180032	-0.234471	-0.218802	-0.220508	-0.201288	-0.156552	-0.179868	-0.212372	-0.0417486	0.0242655	-0.324598	0.143567	0.56522	0.0680548	-0.193985	0.164335	0.265104	-0.176666	-0.186741	-0.189523	-0.189037	-0.220223	-0.0185581	-0.151902	-0.234917	-0.139969	0.299678	0.169671	0.0104074	-0.146777	0.0746497
	Malv 3-O-coum-glc	0.758966	0.949169	0.892276	0.967275	0.996161	0.821034	0.901062	0.937736	0.971975	0.996056	0.888454	0.804156	0.912711	0.953182	0.95922	0.181824	1	0.932182	-0.960218	-0.933517	-0.728821	-0.977907	-0.90396	-0.981677	-0.929971	0.337078	0.326292	0.092049	0.871627	0.402255	0.773188	-0.825556	0.827366	0.969543	-0.488515	-0.772744	-0.909325	-0.944807	-0.933195	-0.409875	-0.88043	-0.853531	-0.808628	0.628581	0.553814	-0.00384994	-0.502402	-0.380145
	Malv 3-O-6-caf. glc	0.577478	0.797888	0.805398	0.833743	0.937777	0.648995	0.739258	0.834748	0.859873	0.939401	0.974585	0.592412	0.72816	0.831942	0.818531	0.180032	0.932182	1	-0.94977	-0.918231	-0.729188	-0.930891	-0.839415	-0.944767	-0.894431	0.237142	0.233234	-0.163757	0.794189	0.488618	0.749799	-0.829292	0.783947	0.940432	-0.583771	-0.817903	-0.838671	-0.860947	-0.900644	-0.249563	-0.840898	-0.814373	-0.737762	0.724265	0.764065	0.0842717	-0.373698	-0.22239
Flavanols	Procyan. B3	-0.650955	-0.8681	-0.804618	-0.89708	-0.957708	-0.709379	-0.82027	-0.856149	-0.910681	-0.957774	-0.917713	-0.684602	-0.833271	-0.873407	-0.888841	-0.234471	-0.960218	-0.94977	1	0.935164	0.816237	0.920034	0.788244	0.951246	0.847566	-0.203837	-0.159364	0.0156866	-0.834662	-0.524801	-0.718299	0.750158	-0.826572	-0.956245	0.568393	0.789126	0.81745	0.85738	0.869977	0.202842	0.781747	0.748681	0.660461	-0.573674	-0.618101	0.0893936	0.56317	0.390801
	Procyan B2	-0.64226	-0.839543	-0.81497	-0.86937	-0.933511	-0.702668	-0.770368	-0.850593	-0.875045	-0.931628	-0.888893	-0.674391	-0.794944	-0.856445	-0.854312	-0.218802	-0.933517	-0.918231	0.935164	1	0.847411	0.929732	0.818617	0.943627	0.880373	-0.30762	-0.314245	0.116784	-0.793793	-0.418151	-0.696336	0.836085	-0.765516	-0.912332	0.585291	0.816558	0.871714	0.906489	0.914321	0.37699	0.862355	0.788121	0.715541	-0.647327	-0.559236	0.0139086	0.408704	0.204294
	Procyan B1	-0.481753	-0.646853	-0.625169	-0.668659	-0.728895	-0.521651	-0.593197	-0.653554	-0.676049	-0.726743	-0.709191	-0.502964	-0.611714	-0.658847	-0.661733	-0.220508	-0.728821	-0.729188	0.816237	0.847411	1	0.704941	0.508662	0.73619	0.643247	-0.139682	-0.149181	0.123421	-0.619399	-0.374694	-0.493687	0.589583	-0.621209	-0.734118	0.527047	0.656432	0.660865	0.690969	0.714063	0.223383	0.624176	0.529443	0.381884	-0.441049	-0.469538	0.156202	0.41147	0.162544
	Catechin	-0.753672	-0.919491	-0.911879	-0.935441	-0.982259	-0.809589	-0.856596	-0.932532	-0.93841	-0.977268	-0.898256	-0.781481	-0.864058	-0.933926	-0.922316	-0.201288	-0.977907	-0.930891	0.920034	0.929732	0.704941	1	0.930978	0.971829	0.970659	-0.417179	-0.425625	-0.0486307	-0.862658	-0.358938	-0.796152	0.863284	-0.821494	-0.958962	0.476187	0.759519	0.949211	0.95955	0.969458	0.509938	0.929388	0.910562	0.863727	-0.743176	-0.591709	-0.0790166	0.387117	0.235551
	epicathechin	-0.743278	-0.873032	-0.89011	-0.877995	-0.910782	-0.793476	-0.808047	-0.898406	-0.875121	-0.904598	-0.807413	-0.775108	-0.808411	-0.892104	-0.864788	-0.156552	-0.90396	-0.839415	0.788244	0.818617	0.508662	0.930978	1	0.912056	0.962305	-0.544161	-0.59435	-0.120713	-0.815679	-0.249118	-0.827105	0.819664	-0.75648	-0.882411	0.308527	0.642455	0.93688	0.949342	0.941516	0.60428	0.944981	0.94783	0.974115	-0.757388	-0.516882	-0.206627	0.323438	0.191447
	Procyan O gallate	-0.721642	-0.917145	-0.884141	-0.933763	-0.985679	-0.784726	-0.853444	-0.917083	-0.938301	-0.981912	-0.915054	-0.767292	-0.868095	-0.925478	-0.925318	-0.179868	-0.981677	-0.944767	0.951246	0.943627	0.73619	0.971829	0.912056	1	0.934514	-0.394269	-0.373291	-0.0397178	-0.884468	-0.41048	-0.810034	0.813779	-0.837892	-0.972263	0.477476	0.756662	0.917646	0.947689	0.946531	0.421921	0.901175	0.876219	0.825718	-0.669157	-0.603431	-0.00212216	0.452011	0.308254
	Epigallocatechin	-0.713588	-0.871324	-0.884389	-0.884455	-0.937641	-0.771644	-0.805761	-0.897741	-0.88794	-0.931921	-0.874715	-0.746131	-0.80604	-0.89218	-0.871474	-0.212372	-0.929971	-0.894431	0.847566	0.880373	0.643247	0.970659	0.962305	0.934514	1	-0.509488	-0.555312	-0.0175455	-0.839972	-0.28961	-0.842796	0.863779	-0.781885	-0.923201	0.349264	0.67947	0.967726	0.953131	0.982651	0.605325	0.961327	0.962774	0.916884	-0.81913	-0.597229	-0.252319	0.260526	0.153342
Flavanones	Narn. chalcone glc	0.521313	0.432693	0.492419	0.401848	0.358584	0.490262	0.350121	0.444854	0.350033	0.33274	0.207248	0.551363	0.396139	0.440778	0.395642	-0.0417486	0.337078	0.237142	-0.203837	-0.30762	-0.139682	-0.417179	-0.544161	-0.394269	-0.509488	1	0.910975	0.415104	0.474812	-0.255261	0.626817	-0.233937	0.446633	0.367843	0.362776	0.0279652	-0.628967	-0.508601	-0.55974	-0.72271	-0.563057	-0.652655	-0.649182	0.54364	0.0862846	0.36258	0.0282656	0.112564
Flavanonol	Astilbin	0.496363	0.39341	0.51122	0.369579	0.342363	0.444546	0.32506	0.447782	0.324307	0.322289	0.21504	0.477011	0.336554	0.420867	0.351826	0.0242655	0.326292	0.233234	-0.159364	-0.314245	-0.149181	-0.425625	-0.59435	-0.373291	-0.555312	0.910975	1	0.286541	0.392139	-0.291331	0.586748	-0.335263	0.366549	0.339008	0.316066	0.0120497	-0.652348	-0.551259	-0.583597	-0.835371	-0.637641	-0.701381	-0.719696	0.638965	0.0935213	0.437961	0.173437	0.236985
Flavonols	Quercetin	0.54952	0.341479	0.227355	0.286237	0.0916608	0.480204	0.370039	0.237514	0.236702	0.0801066	-0.25561	0.568719	0.390846	0.286805	0.296497	-0.324598	0.092049	-0.163757	0.0156866	0.116784	0.123421	-0.0486307	-0.120713	-0.0397178	-0.0175455	0.415104	0.286541	1	0.211163	-0.294373	0.217885	0.227062	0.177792	0.0502627	0.419629	0.250382	-0.136911	-0.135013	-0.0354654	-0.265395	-0.0314001	-0.0891229	-0.180326	-0.245282	-0.36087	-0.127739	-0.389004	-0.427031
	kaem glc	0.704351	0.868781	0.720266	0.877269	0.870541	0.692663	0.81038	0.758856	0.845625	0.849749	0.767375	0.776099	0.890432	0.816822	0.895595	0.143567	0.871627	0.794189	-0.834662	-0.793793	-0.619399	-0.862658	-0.815679	-0.884468	-0.839972	0.474812	0.392139	0.211163	1	0.290868	0.909073	-0.590899	0.955069	0.92452	-0.220115	-0.495758	-0.83147	-0.830447	-0.836285	-0.406146	-0.777716	-0.782359	-0.748306	0.550008	0.545148	0.00773134	-0.434042	-0.468415
	Quer. 3-O-glc	-0.0209478	0.237901	0.210892	0.290735	0.397446	0.0752819	0.15764	0.282864	0.311703	0.407012	0.55645	0.090583	0.239905	0.29526	0.312924	0.56522	0.402255	0.488618	-0.524801	-0.418151	-0.374694	-0.358938	-0.249118	-0.41048	-0.28961	-0.255261	-0.291331	-0.294373	0.290868	1	0.186023	-0.18018	0.382881	0.468002	-0.349538	-0.393307	-0.19145	-0.247473	-0.278621	0.324503	-0.129837	-0.211294	-0.125315	0.146233	0.322886	-0.29054	-0.478876	-0.0219146
	Quer 3-O-gal	0.653729	0.758412	0.683495	0.764276	0.783175	0.628658	0.697715	0.699129	0.74076	0.763306	0.734458	0.68705	0.747348	0.737957	0.769592	0.0680548	0.773188	0.749799	-0.718299	-0.696336	-0.493687	-0.796152	-0.827105	-0.810034	-0.842796	0.626817	0.586748	0.217885	0.909073	0.186023	1	-0.556741	0.860806	0.844927	-0.0325809	-0.382596	-0.838747	-0.793674	-0.836155	-0.468434	-0.811341	-0.852125	-0.811096	0.683507	0.596681	0.260365	-0.2518	-0.323769
	Quer 3-O-glu	-0.618981	-0.753647	-0.832593	-0.765306	-0.840427	-0.709561	-0.734808	-0.83338	-0.804326	-0.847021	-0.818369	-0.588454	-0.643124	-0.793592	-0.73051	-0.193985	-0.825556	-0.829292	0.750158	0.836085	0.589583	0.863284	0.819664	0.813779	0.863779	-0.233937	-0.335263	0.227062	-0.590899	-0.18018	-0.556741	1	-0.486012	-0.765567	0.643878	0.870566	0.823364	0.860885	0.850266	0.511783	0.881774	0.79894	0.764208	-0.746845	-0.574745	-0.225427	0.0987553	0.103247
	Myr. 3-O-glu	0.603267	0.785032	0.654401	0.805925	0.817969	0.574995	0.700443	0.684007	0.765168	0.79419	0.742194	0.668222	0.813515	0.741663	0.823475	0.164335	0.827366	0.783947	-0.826572	-0.765516	-0.621209	-0.821494	-0.75648	-0.837892	-0.781885	0.446633	0.366549	0.177792	0.955069	0.382881	0.860806	-0.486012	1	0.89685	-0.205242	-0.427966	-0.771551	-0.757938	-0.792163	-0.290535	-0.700271	-0.726404	-0.689501	0.543323	0.526506	-0.0594324	-0.492851	-0.365803
	Myricetin	0.713844	0.911071	0.846794	0.931893	0.973325	0.753121	0.854032	0.887025	0.930986	0.965914	0.924109	0.75578	0.876542	0.910474	0.92949	0.265104	0.969543	0.940432	-0.956245	-0.912332	-0.734118	-0.958962	-0.882411	-0.972263	-0.923201	0.367843	0.339008	0.0502627	0.92452	0.468002	0.844927	-0.765567	0.89685	1	-0.447739	-0.727387	-0.898989	-0.916809	-0.930623	-0.375014	-0.856657	-0.858614	-0.792848	0.66335	0.638704	0.00901551	-0.471571	-0.366119
	Kaem 3-O- Glu	-0.245279	-0.370725	-0.451787	-0.394702	-0.501697	-0.314128	-0.375797	-0.450415	-0.449133	-0.512096	-0.583467	-0.168738	-0.287158	-0.414274	-0.364627	-0.176666	-0.488515	-0.583771	0.568393	0.585291	0.527047	0.476187	0.308527	0.477476	0.349264	0.362776	0.316066	0.419629	-0.220115	-0.349538	-0.0325809	0.643878	-0.205242	-0.447739	1	0.870192	0.29933	0.421211	0.380169	-0.0948763	0.37045	0.212161	0.192732	-0.265718	-0.486482	0.262521	0.236073	0.100963
	Rutin	-0.53147	-0.687363	-0.73872	-0.707499	-0.789006	-0.640593	-0.67268	-0.765272	-0.759522	-0.80186	-0.805503	-0.506315	-0.585265	-0.739675	-0.676156	-0.186741	-0.772744	-0.817903	0.789126	0.816558	0.656432	0.759519	0.642455	0.756662	0.67947	0.0279652	0.0120497	0.250382	-0.495758	-0.393307	-0.382596	0.870566	-0.427966	-0.727387	0.870192	1	0.64246	0.731956	0.704226	0.173986	0.678828	0.566012	0.529493	-0.496048	-0.57721	0.0691907	0.330925	0.208692
Hydroxycinnamic acids	Coumarate	-0.795982	-0.891204	-0.918717	-0.895805	-0.919882	-0.819737	-0.829507	-0.919853	-0.889091	-0.911741	-0.816102	-0.804692	-0.823759	-0.913648	-0.879694	-0.189523	-0.909325	-0.838671	0.81745	0.871714	0.660865	0.949211	0.93688	0.917646	0.967726	-0.628967	-0.652348	-0.136911	-0.83147	-0.19145	-0.838747	0.823364	-0.771551	-0.898989	0.29933	0.64246	1	0.970653	0.987109	0.692808	0.969063	0.970913	0.918543	-0.788237	-0.519072	-0.226458	0.266438	0.157978
	Ferulate	-0.82631	-0.931295	-0.954144	-0.9332	-0.955082	-0.864591	-0.876445	-0.959891	-0.93124	-0.949173	-0.83004	-0.83758	-0.862648	-0.951834	-0.9168	-0.189037	-0.944807	-0.860947	0.85738	0.906489	0.690969	0.95955	0.949342	0.947689	0.953131	-0.508601	-0.551259	-0.135013	-0.830447	-0.247473	-0.793674	0.860885	-0.757938	-0.916809	0.421211	0.731956	0.970653	1	0.968333	0.616483	0.963068	0.928502	0.907956	-0.720686	-0.513548	-0.116171	0.356917	0.226442
	Coumaroyltartarate	-0.741021	-0.878867	-0.90899	-0.890764	-0.943943	-0.786346	-0.810298	-0.915945	-0.892493	-0.937055	-0.880245	-0.757811	-0.805633	-0.906926	-0.874082	-0.220223	-0.933195	-0.900644	0.869977	0.914321	0.714063	0.969458	0.941516	0.946531	0.982651	-0.55974	-0.583597	-0.0354654	-0.836285	-0.278621	-0.836155	0.850266	-0.792163	-0.930623	0.380169	0.704226	0.987109	0.968333	1	0.604981	0.967856	0.960935	0.899468	-0.817817	-0.596326	-0.207765	0.297681	0.140883
	hydroxybenzoate glc	-0.601612	-0.522113	-0.599103	-0.491525	-0.425384	-0.589604	-0.489624	-0.558257	-0.461536	-0.414719	-0.240571	-0.604391	-0.470364	-0.538744	-0.481392	-0.0185581	-0.409875	-0.249563	0.202842	0.37699	0.223383	0.509938	0.60428	0.421921	0.605325	-0.72271	-0.835371	-0.265395	-0.406146	0.324503	-0.468434	0.511783	-0.290535	-0.375014	-0.0948763	0.173986	0.692808	0.616483	0.604981	1	0.665992	0.690534	0.696882	-0.534519	-0.0259197	-0.310582	-0.20483	-0.112489
	Caffeoyltartarate	-0.745004	-0.837672	-0.899199	-0.840276	-0.892814	-0.772584	-0.782447	-0.885345	-0.843765	-0.88614	-0.820625	-0.726273	-0.750405	-0.86268	-0.8158	-0.151902	-0.88043	-0.840898	0.781747	0.862355	0.624176	0.929388	0.944981	0.901175	0.961327	-0.563057	-0.637641	-0.0314001	-0.777716	-0.129837	-0.811341	0.881774	-0.700271	-0.856657	0.37045	0.678828	0.969063	0.963068	0.967856	0.665992	1	0.955508	0.931454	-0.827203	-0.587467	-0.282975	0.162902	0.0985119
	coumarate glc	-0.718946	-0.816837	-0.883488	-0.82091	-0.869876	-0.75174	-0.753049	-0.873308	-0.820916	-0.861697	-0.811727	-0.725568	-0.733769	-0.852787	-0.803925	-0.234917	-0.853531	-0.814373	0.748681	0.788121	0.529443	0.910562	0.94783	0.876219	0.962774	-0.652655	-0.701381	-0.0891229	-0.782359	-0.211294	-0.852125	0.79894	-0.726404	-0.858614	0.212161	0.566012	0.970913	0.928502	0.960935	0.690534	0.955508	1	0.952685	-0.859469	-0.551208	-0.330622	0.179214	0.0743301
	Caffeic	-0.747613	-0.803166	-0.863847	-0.800118	-0.821702	-0.761916	-0.741292	-0.845216	-0.789735	-0.811624	-0.71433	-0.742616	-0.725667	-0.826818	-0.780351	-0.139969	-0.808628	-0.737762	0.660461	0.715541	0.381884	0.863727	0.974115	0.825718	0.916884	-0.649182	-0.719696	-0.180326	-0.748306	-0.125315	-0.811096	0.764208	-0.689501	-0.792848	0.192732	0.529493	0.918543	0.907956	0.899468	0.696882	0.931454	0.952685	1	-0.785867	-0.461149	-0.278061	0.206792	0.0970398
	Hydrocaffeic	0.43988	0.508208	0.689689	0.523101	0.65729	0.461805	0.442677	0.63188	0.539291	0.64485	0.748756	0.381092	0.390477	0.571285	0.49145	0.299678	0.628581	0.724265	-0.573674	-0.647327	-0.441049	-0.743176	-0.757388	-0.669157	-0.81913	0.54364	0.638965	-0.245282	0.550008	0.146233	0.683507	-0.746845	0.543323	0.66335	-0.265718	-0.496048	-0.788237	-0.720686	-0.817817	-0.534519	-0.827203	-0.859469	-0.785867	1	0.686291	0.480031	0.0918334	0.235974
Stilbenes	Resveratrol	0.248005	0.385006	0.463609	0.416734	0.57655	0.260796	0.364073	0.452634	0.459678	0.574011	0.79907	0.202438	0.306265	0.434934	0.414555	0.169671	0.553814	0.764065	-0.618101	-0.559236	-0.469538	-0.591709	-0.516882	-0.603431	-0.597229	0.0862846	0.0935213	-0.36087	0.545148	0.322886	0.596681	-0.574745	0.526506	0.638704	-0.486482	-0.57721	-0.519072	-0.513548	-0.596326	-0.0259197	-0.587467	-0.551208	-0.461149	0.686291	1	0.286863	0.0315304	-0.0565451
	Piceid	-0.0331149	-0.0523314	0.0565759	-0.0510726	0.0123095	-0.00132048	-0.0354183	0.0252673	-0.0249512	0.0134991	0.106282	-0.0600054	-0.112001	-0.0150281	-0.069176	0.0104074	-0.00384994	0.0842717	0.0893936	0.0139086	0.156202	-0.0790166	-0.206627	-0.00212216	-0.252319	0.36258	0.437961	-0.127739	0.00773134	-0.29054	0.260365	-0.225427	-0.0594324	0.00901551	0.262521	0.0691907	-0.226458	-0.116171	-0.207765	-0.310582	-0.282975	-0.330622	-0.278061	0.480031	0.286863	1	0.457269	0.301007
	d Viniferin	-0.39768	-0.524094	-0.372896	-0.526645	-0.489609	-0.442993	-0.505257	-0.443939	-0.519066	-0.48838	-0.323711	-0.474234	-0.563236	-0.485435	-0.53489	-0.146777	-0.502402	-0.373698	0.56317	0.408704	0.41147	0.387117	0.323438	0.452011	0.260526	0.0282656	0.173437	-0.389004	-0.434042	-0.478876	-0.2518	0.0987553	-0.492851	-0.471571	0.236073	0.330925	0.266438	0.356917	0.297681	-0.20483	0.162902	0.179214	0.206792	0.0918334	0.0315304	0.457269	1	0.526541
Amino acids	alanine	-0.459819	-0.50129	-0.186495	-0.495576	-0.362085	-0.410439	-0.611086	-0.297688	-0.491634	-0.366502	-0.189566	-0.481428	-0.594726	-0.393681	-0.516026	0.0746497	-0.380145	-0.22239	0.390801	0.204294	0.162544	0.235551	0.191447	0.308254	0.153342	0.112564	0.236985	-0.427031	-0.468415	-0.0219146	-0.323769	0.103247	-0.365803	-0.366119	0.100963	0.208692	0.157978	0.226442	0.140883	-0.112489	0.0985119	0.0743301	0.0970398	0.235974	-0.0565451	0.301007	0.526541	1
	leucin	0.0858366	0.150094	0.356992	0.188892	0.334016	0.0983375	0.0338025	0.296544	0.185939	0.325214	0.484802	0.0469245	0.0703299	0.233466	0.163329	0.437701	0.322618	0.43067	-0.293168	-0.442256	-0.285964	-0.472513	-0.43454	-0.352309	-0.513719	0.259443	0.393749	-0.462583	0.20523	0.356218	0.258661	-0.483964	0.282159	0.349899	-0.264817	-0.32559	-0.461746	-0.395396	-0.501096	-0.352857	-0.49016	-0.515554	-0.469428	0.736321	0.386167	0.225717	0.191086	0.604977
	Valine	-0.0294453	0.01373	0.233665	0.0598874	0.245258	-0.0348845	-0.0588416	0.165596	0.0839407	0.238609	0.487886	-0.156483	-0.0981669	0.0861247	0.0105162	0.433348	0.224152	0.423788	-0.281505	-0.388408	-0.309542	-0.359089	-0.268208	-0.261703	-0.372992	0.0349251	0.16232	-0.599115	0.0815992	0.35311	0.139157	-0.437702	0.183093	0.26881	-0.424004	-0.376028	-0.304303	-0.258116	-0.378247	-0.0744588	-0.370311	-0.351322	-0.282945	0.679011	0.493411	0.217119	0.190285	0.576838
	Serine	-0.703156	-0.820597	-0.663259	-0.804174	-0.757231	-0.740584	-0.862767	-0.723255	-0.813456	-0.754963	-0.58664	-0.737766	-0.809953	-0.761338	-0.803676	0.0117329	-0.755765	-0.634663	0.678943	0.573251	0.349853	0.685722	0.742342	0.732181	0.670365	-0.315751	-0.25722	-0.379479	-0.756885	-0.0444493	-0.69566	0.557487	-0.650673	-0.731008	0.237473	0.502012	0.658481	0.70966	0.654334	0.304547	0.650428	0.632835	0.678401	-0.339398	-0.386603	-0.0978013	0.526902	0.694143
	threonine	-0.128564	-0.149726	0.0693912	-0.1102	0.0147722	-0.153863	-0.235421	-0.00105933	-0.114289	0.00815097	0.202783	-0.204326	-0.216763	-0.0692908	-0.139606	0.416229	0.00183546	0.124709	0.0198677	-0.153381	-0.0691262	-0.165427	-0.137911	-0.0276928	-0.231731	0.148212	0.309139	-0.520461	-0.0844707	0.20531	0.00269209	-0.252445	-0.00763328	0.0363894	-0.0997847	-0.0797832	-0.19045	-0.0991556	-0.214062	-0.281478	-0.218943	-0.258025	-0.208423	0.55671	0.187618	0.26211	0.4104	0.720767
	proline	0.0584425	0.287149	0.424796	0.342733	0.54082	0.155682	0.169906	0.423757	0.37494	0.543061	0.762278	0.0782227	0.19756	0.377454	0.323599	0.459303	0.530372	0.718423	-0.623288	-0.655771	-0.537015	-0.581445	-0.494311	-0.579527	-0.572212	0.0642538	0.0909142	-0.545446	0.352065	0.730282	0.364254	-0.534577	0.448375	0.576046	-0.497405	-0.588508	-0.482603	-0.477999	-0.586156	0.0349158	-0.503216	-0.515617	-0.416917	0.653366	0.614531	0.0980834	-0.18529	0.341662
	glycine	-0.689578	-0.749625	-0.819932	-0.745814	-0.773848	-0.712327	-0.683743	-0.800343	-0.736643	-0.764272	-0.679096	-0.694479	-0.67113	-0.778709	-0.727843	-0.145448	-0.760209	-0.699467	0.614117	0.658086	0.290085	0.807138	0.955244	0.78718	0.87198	-0.649078	-0.710014	-0.168142	-0.702487	-0.145211	-0.782769	0.715922	-0.647783	-0.746973	0.15451	0.484676	0.866138	0.861175	0.849274	0.645199	0.887757	0.923355	0.985089	-0.756244	-0.438143	-0.303216	0.188438	0.0770389
	alaninebeta	0.128656	0.303331	0.457351	0.34859	0.554544	0.187056	0.225672	0.430383	0.389177	0.550287	0.790393	0.0688076	0.183962	0.368717	0.311412	0.45832	0.532295	0.739751	-0.624936	-0.648299	-0.533534	-0.602823	-0.516885	-0.585548	-0.603023	0.095578	0.143694	-0.543759	0.384954	0.55335	0.420941	-0.603445	0.464577	0.589542	-0.538966	-0.603642	-0.515417	-0.503982	-0.618423	0.000342718	-0.571235	-0.557542	-0.462867	0.766338	0.72609	0.205477	-0.109076	0.292316
	pyroglutamic	-0.597482	-0.824709	-0.724965	-0.837801	-0.868872	-0.688396	-0.787246	-0.79268	-0.850387	-0.870494	-0.780705	-0.682838	-0.801944	-0.818967	-0.839951	-0.140351	-0.873016	-0.82971	0.894515	0.78548	0.630081	0.793514	0.744532	0.875043	0.72877	-0.279979	-0.166655	-0.192119	-0.783228	-0.467148	-0.684343	0.564867	-0.777572	-0.863527	0.384787	0.635419	0.718877	0.767324	0.758603	0.122315	0.670057	0.671788	0.62659	-0.406123	-0.493537	0.0313751	0.689658	0.466083
	Glutamic	-0.729402	-0.875107	-0.787541	-0.879651	-0.883741	-0.763894	-0.850944	-0.832007	-0.880982	-0.879207	-0.76517	-0.764341	-0.845392	-0.856109	-0.87419	-0.110019	-0.881781	-0.804031	0.821717	0.736688	0.4923	0.845958	0.88126	0.875438	0.822479	-0.407348	-0.358851	-0.303163	-0.844136	-0.310704	-0.801922	0.621953	-0.80808	-0.876479	0.285289	0.58428	0.808999	0.838076	0.820548	0.338437	0.775706	0.793237	0.821629	-0.522313	-0.488309	-0.0570167	0.629889	0.480692
	gLUTAMINE	-0.609846	-0.693097	-0.729669	-0.693642	-0.721865	-0.642617	-0.636375	-0.727884	-0.688215	-0.715149	-0.646007	-0.633057	-0.62921	-0.714917	-0.680676	-0.148838	-0.712248	-0.661404	0.645579	0.646165	0.558985	0.769496	0.720594	0.729477	0.797411	-0.694575	-0.651954	-0.216785	-0.671439	-0.111809	-0.715408	0.551218	-0.661325	-0.719305	0.0283184	0.353791	0.855343	0.741309	0.833661	0.644373	0.770264	0.848524	0.728485	-0.711901	-0.421341	-0.299227	0.216477	0.0195346
	arginin	0.0788505	-0.134093	-0.00529594	-0.155624	-0.231191	0.0132246	-0.117141	-0.0760531	-0.184356	-0.234646	-0.330871	0.011471	-0.144389	-0.108146	-0.169529	-0.124099	-0.239134	-0.338733	0.443738	0.269471	0.375987	0.108935	0.0168507	0.266617	0.0252608	0.281705	0.454916	0.094924	-0.239023	-0.540155	-0.143669	-0.0475071	-0.309811	-0.284825	0.264634	0.247793	-0.0299589	0.0509155	0.0658242	-0.64578	-0.0352127	-0.076394	-0.137112	0.149078	-0.297909	0.262643	0.576001	0.353685
	tyrosin	0.0321881	0.043583	0.263721	0.0658194	0.200471	0.01572	-0.0432588	0.183339	0.0615986	0.186447	0.368341	-0.0257875	-0.0469472	0.11302	0.0416209	0.393285	0.181218	0.298202	-0.110916	-0.273132	-0.109496	-0.349659	-0.410816	-0.233784	-0.470158	0.447663	0.604939	-0.404604	0.164221	0.0797382	0.323087	-0.395872	0.209197	0.235192	0.000437951	-0.104792	-0.437155	-0.326325	-0.451751	-0.472569	-0.489944	-0.540616	-0.503206	0.799367	0.403336	0.536649	0.410235	0.644732
	tryptophan	-0.574559	-0.574549	-0.687756	-0.565288	-0.588056	-0.577116	-0.511575	-0.641338	-0.550011	-0.575667	-0.51366	-0.558581	-0.493189	-0.607546	-0.545054	-0.121619	-0.570712	-0.515166	0.376476	0.473893	0.107777	0.677758	0.841697	0.596791	0.778207	-0.689418	-0.803109	-0.138259	-0.549182	0.0244454	-0.686601	0.631665	-0.491374	-0.564041	-0.0104289	0.300071	0.774284	0.722278	0.735138	0.767507	0.803599	0.863086	0.930102	-0.782143	-0.344951	-0.424957	-0.0649295	-0.126606
	ethanolamine	-0.634577	-0.781643	-0.763463	-0.773642	-0.783301	-0.702032	-0.719131	-0.787062	-0.768229	-0.778579	-0.661033	-0.723984	-0.743898	-0.797773	-0.782243	-0.0960327	-0.780588	-0.693662	0.665	0.617433	0.306708	0.767629	0.901768	0.792025	0.802779	-0.560158	-0.527747	-0.297735	-0.746898	-0.254166	-0.774403	0.57693	-0.699015	-0.771115	0.117728	0.46262	0.794518	0.801017	0.786437	0.472713	0.769267	0.828858	0.880799	-0.552519	-0.400913	-0.19714	0.458137	0.286084
	Phenylalanine	-0.239561	-0.444684	-0.345598	-0.447873	-0.479014	-0.33832	-0.421272	-0.415806	-0.467874	-0.484983	-0.437079	-0.346062	-0.438504	-0.440047	-0.461955	-0.0742615	-0.485097	-0.479361	0.594105	0.440323	0.459015	0.339416	0.324123	0.507899	0.279896	-0.0470497	0.101644	-0.159129	-0.425142	-0.447923	-0.355521	0.150818	-0.44748	-0.487408	0.197827	0.342217	0.279295	0.366531	0.33402	-0.27871	0.2435	0.240436	0.191216	-0.0113457	-0.256317	0.160665	0.681483	0.439619
	ornithine	0.365754	0.217914	0.463632	0.22527	0.237793	0.329826	0.194028	0.379893	0.216176	0.239138	0.195563	0.248337	0.126886	0.304701	0.180683	0.11442	0.218318	0.192541	-0.0656929	-0.21859	-0.0574576	-0.337452	-0.371326	-0.207022	-0.377622	0.352153	0.548794	-0.0834672	0.0397689	-0.130099	0.0992658	-0.464938	0.0157305	0.174891	-0.152201	-0.236617	-0.425238	-0.390549	-0.376949	-0.66924	-0.429194	-0.467105	-0.477105	0.553898	0.0953997	0.221038	0.325566	0.406933
Organic acids	Pyruvic	-0.688034	-0.753529	-0.846379	-0.761011	-0.814955	-0.697566	-0.680612	-0.817091	-0.754229	-0.803466	-0.767994	-0.665931	-0.664712	-0.790051	-0.736911	-0.201698	-0.799589	-0.779337	0.68939	0.757526	0.483319	0.883512	0.925253	0.82286	0.942345	-0.667682	-0.732581	-0.030202	-0.734322	-0.138359	-0.803696	0.799497	-0.698121	-0.803949	0.2327	0.54492	0.945631	0.889252	0.937274	0.71801	0.946554	0.974047	0.947384	-0.895543	-0.551826	-0.346611	0.0646295	-0.0288742
	benzoic	-0.50554	-0.505079	-0.60522	-0.49691	-0.516962	-0.507633	-0.449669	-0.564156	-0.48343	-0.506047	-0.447182	-0.491191	-0.433319	-0.534226	-0.479072	-0.10868	-0.501663	-0.452656	0.379697	0.466287	0.392175	0.597565	0.695337	0.512488	0.715775	-0.604917	-0.721969	-0.0729552	-0.476594	0.0931009	-0.554539	0.542507	-0.43094	-0.509697	0.0489898	0.29307	0.718676	0.638623	0.702941	0.780544	0.704503	0.733371	0.730391	-0.688964	-0.303185	-0.369292	-0.00219921	-0.148451
	Phosphoric	-0.470166	-0.367534	-0.288917	-0.334287	-0.190282	-0.431421	-0.370579	-0.296592	-0.289881	-0.188667	0.0763805	-0.519494	-0.401447	-0.328868	-0.347014	0.309278	-0.204803	0.0155721	-0.0340865	-0.0249181	-0.25788	0.218246	0.428379	0.171282	0.294879	-0.483949	-0.514427	-0.631471	-0.292461	0.3447	-0.350567	0.0874751	-0.182913	-0.137115	-0.442554	-0.172934	0.330116	0.300094	0.225797	0.597863	0.307043	0.360411	0.517525	-0.0541706	0.188654	-0.181044	0.0449234	0.229003
	nicotinic	-0.151423	-0.0675569	0.139442	-0.0285872	0.146527	-0.116861	-0.18124	0.0819939	-0.0181377	0.137803	0.404463	-0.164095	-0.152017	0.0200502	-0.045153	0.405886	0.124256	0.317583	-0.13962	-0.279874	-0.1892	-0.276419	-0.250238	-0.191475	-0.367927	0.249082	0.332535	-0.609263	0.0879588	0.319297	0.225337	-0.333454	0.143366	0.202143	-0.0896009	-0.16763	-0.300581	-0.195392	-0.352496	-0.225001	-0.332559	-0.391235	-0.28605	0.689978	0.42836	0.374759	0.389486	0.675414
	Maleic	-0.619591	-0.813225	-0.783304	-0.824853	-0.877271	-0.691019	-0.757391	-0.818247	-0.834351	-0.874552	-0.81152	-0.671698	-0.764523	-0.824347	-0.819778	-0.171251	-0.87464	-0.849081	0.845091	0.779653	0.487124	0.833162	0.866205	0.893788	0.7936	-0.306828	-0.280862	-0.125575	-0.777872	-0.475824	-0.731639	0.660604	-0.76909	-0.864948	0.414031	0.657584	0.753345	0.827805	0.79149	0.202946	0.763031	0.760615	0.790649	-0.539456	-0.539712	0.0140656	0.56254	0.344608
	succinic	-0.585282	-0.788102	-0.755932	-0.80413	-0.87064	-0.651106	-0.72817	-0.788917	-0.816013	-0.867155	-0.83094	-0.626312	-0.737948	-0.795414	-0.796621	-0.191937	-0.868508	-0.866754	0.879716	0.803087	0.555907	0.814651	0.818131	0.885612	0.767601	-0.263976	-0.197791	-0.0564558	-0.773941	-0.502605	-0.705901	0.654765	-0.770931	-0.866773	0.471967	0.699199	0.732087	0.803936	0.780015	0.109072	0.736944	0.715328	0.721923	-0.514031	-0.573737	0.00592783	0.592621	0.355137
	fumaric	-0.500633	-0.713323	-0.644173	-0.716108	-0.751613	-0.600658	-0.665278	-0.694066	-0.730829	-0.751638	-0.661961	-0.593601	-0.687951	-0.713946	-0.724292	-0.106387	-0.754081	-0.721084	0.814372	0.668172	0.60016	0.648512	0.609623	0.748883	0.589622	-0.147835	-0.0259492	-0.18546	-0.665042	-0.487424	-0.563046	0.455711	-0.663924	-0.746821	0.37244	0.577027	0.567651	0.650935	0.614032	-0.038835	0.527273	0.518068	0.472664	-0.263236	-0.413087	0.0774879	0.70032	0.449651
	glutaric	-0.615083	-0.822855	-0.755596	-0.83317	-0.865865	-0.705569	-0.777719	-0.812983	-0.843676	-0.867253	-0.775006	-0.69976	-0.788036	-0.829292	-0.833198	-0.148704	-0.866838	-0.819155	0.850045	0.754196	0.564445	0.801975	0.837528	0.872079	0.788056	-0.346518	-0.295817	-0.198968	-0.775863	-0.446616	-0.733565	0.590106	-0.759196	-0.859485	0.30484	0.598377	0.754939	0.804411	0.793122	0.226105	0.72284	0.745432	0.739493	-0.484425	-0.483125	-0.0504434	0.652255	0.407237
	Malonic	-0.270585	-0.0657788	-0.12677	-0.0229286	0.0747549	-0.158878	-0.122154	-0.0646202	0.0100312	0.0879261	0.197027	-0.161476	-0.0352926	-0.035568	0.000182771	-0.163887	0.0897809	0.249646	-0.301192	-0.205078	-0.389264	-0.0116665	0.200772	-0.0987457	0.101394	-0.439756	-0.609037	-0.278328	0.00169798	0.491445	-0.115955	0.0807209	0.0927723	0.0862178	-0.349052	-0.244472	0.175658	0.128381	0.0700198	0.635889	0.199091	0.259362	0.370063	-0.20935	0.234749	-0.339277	-0.329915	-0.0558115
	Butanoic	-0.335174	-0.576053	-0.580843	-0.601551	-0.732471	-0.427666	-0.533941	-0.616766	-0.647737	-0.736635	-0.82566	-0.356004	-0.500691	-0.605422	-0.591827	-0.242831	-0.723941	-0.828392	0.812584	0.692141	0.544196	0.666099	0.644067	0.752712	0.623424	-0.00682969	0.0321752	0.167235	-0.584798	-0.610162	-0.557623	0.567445	-0.61031	-0.742617	0.548157	0.691326	0.539153	0.6145	0.632244	-0.148661	0.572039	0.550741	0.522363	-0.46838	-0.659349	0.0416146	0.566899	0.28414
	malic	-0.655833	-0.815663	-0.791878	-0.81648	-0.848509	-0.710588	-0.757259	-0.813599	-0.816279	-0.842257	-0.746258	-0.704116	-0.765997	-0.81977	-0.811301	-0.107867	-0.845115	-0.791797	0.78844	0.732803	0.456171	0.809449	0.888452	0.866457	0.795211	-0.437755	-0.401439	-0.233307	-0.78437	-0.343794	-0.759413	0.615252	-0.768794	-0.836397	0.308333	0.583324	0.784452	0.836087	0.802864	0.309073	0.781666	0.786798	0.836239	-0.533306	-0.48008	-0.0640384	0.573999	0.330855
	Aspartic	-0.678604	-0.891193	-0.801879	-0.90745	-0.934178	-0.756242	-0.850757	-0.85795	-0.915773	-0.934206	-0.831991	-0.740508	-0.86797	-0.884402	-0.904828	-0.119611	-0.939384	-0.883836	0.901838	0.840944	0.57477	0.898038	0.860629	0.918539	0.829742	-0.251063	-0.1902	-0.12556	-0.830558	-0.416378	-0.70893	0.735246	-0.798924	-0.911724	0.524471	0.768214	0.791243	0.850753	0.827009	0.247906	0.771258	0.74158	0.75679	-0.505286	-0.538261	0.0411686	0.617676	0.455789
	Tartaric	-0.623836	-0.633585	-0.746983	-0.624263	-0.649152	-0.630218	-0.566563	-0.701681	-0.60925	-0.636467	-0.565802	-0.609843	-0.548071	-0.667784	-0.603341	-0.130127	-0.631378	-0.571654	0.446956	0.562866	0.225911	0.732605	0.880605	0.659287	0.828463	-0.717971	-0.825275	-0.116826	-0.597003	0.0306556	-0.712338	0.694146	-0.531768	-0.620477	0.0612237	0.379729	0.837811	0.789991	0.802605	0.804789	0.864384	0.899787	0.954438	-0.810124	-0.376336	-0.413332	-0.0285604	-0.111319
	Ribonic	-0.273145	-0.441993	-0.291452	-0.470717	-0.484917	-0.316293	-0.452225	-0.377196	-0.491917	-0.495638	-0.452167	-0.306545	-0.470387	-0.421745	-0.475268	-0.0678822	-0.499825	-0.500523	0.653817	0.479121	0.524764	0.349762	0.184814	0.468809	0.18468	0.355143	0.48722	-0.0605153	-0.383048	-0.569157	-0.167078	0.192406	-0.421506	-0.484573	0.559907	0.534491	0.15612	0.292269	0.227265	-0.46894	0.117278	0.0453318	0.00919606	0.148847	-0.274014	0.494057	0.746325	0.581953
	Shikimic	-0.63014	-0.663699	-0.763796	-0.656695	-0.686665	-0.647375	-0.595915	-0.726819	-0.644514	-0.674835	-0.6074	-0.627119	-0.580105	-0.696299	-0.637454	-0.142591	-0.670052	-0.614313	0.495006	0.595552	0.251826	0.763703	0.905588	0.69792	0.85912	-0.706448	-0.804181	-0.103637	-0.631601	-0.0110616	-0.740434	0.717801	-0.564821	-0.660376	0.0823435	0.407858	0.857329	0.811244	0.828513	0.785592	0.882823	0.920867	0.965605	-0.820868	-0.407531	-0.416754	-0.00826431	-0.0774104
	Citric	-0.647451	-0.706994	-0.78553	-0.702537	-0.73752	-0.669421	-0.639245	-0.760756	-0.693913	-0.727062	-0.657345	-0.649122	-0.62629	-0.736184	-0.684565	-0.146658	-0.722939	-0.673111	0.575232	0.603521	0.226353	0.778069	0.925047	0.750183	0.831237	-0.657911	-0.690499	-0.186965	-0.674867	-0.147778	-0.756891	0.658486	-0.640843	-0.715725	0.123087	0.44629	0.831411	0.812123	0.814489	0.601749	0.842147	0.896943	0.967867	-0.748654	-0.435823	-0.294531	0.234782	0.049488
	quinic	-0.575913	-0.583352	-0.70293	-0.576101	-0.609012	-0.57816	-0.516296	-0.654078	-0.561838	-0.595993	-0.54771	-0.554456	-0.496217	-0.617638	-0.553495	-0.138175	-0.590635	-0.546896	0.407399	0.52994	0.203931	0.699168	0.857975	0.620022	0.807682	-0.684248	-0.817514	-0.0722196	-0.564579	0.0301804	-0.69846	0.67561	-0.502749	-0.588377	0.0420391	0.352355	0.802004	0.755429	0.772835	0.783768	0.840362	0.874382	0.935322	-0.815797	-0.381317	-0.432253	-0.063887	-0.148739
	ascorbic	-0.191178	-0.412063	-0.228265	-0.446458	-0.475307	-0.256482	-0.424964	-0.333055	-0.473828	-0.488043	-0.478971	-0.251749	-0.449188	-0.384537	-0.456697	-0.0936481	-0.493546	-0.516457	0.657634	0.477558	0.521389	0.344407	0.172075	0.46708	0.190129	0.386328	0.521421	0.032757	-0.389543	-0.597379	-0.181555	0.192241	-0.426434	-0.486443	0.533142	0.517982	0.131109	0.253648	0.219328	-0.509741	0.0984382	0.0342607	-0.0179835	0.125945	-0.313751	0.488094	0.7136	0.599595
	galic	-0.696133	-0.749407	-0.781695	-0.759462	-0.781063	-0.691166	-0.697331	-0.781322	-0.751953	-0.775951	-0.696418	-0.676701	-0.684468	-0.771621	-0.736781	-0.11552	-0.774384	-0.724557	0.6607	0.679217	0.288658	0.792628	0.897593	0.799231	0.810734	-0.563486	-0.595507	-0.20409	-0.703425	-0.232192	-0.775995	0.663363	-0.673397	-0.752375	0.167122	0.484869	0.820726	0.82885	0.803314	0.484434	0.836697	0.865725	0.920745	-0.668805	-0.438106	-0.192941	0.268272	0.177264
	gulonic	0.624121	0.533574	0.38748	0.502945	0.303713	0.634146	0.563727	0.44224	0.459158	0.306009	-0.0633928	0.716441	0.599207	0.496946	0.518966	-0.21909	0.316469	0.0350984	-0.187819	-0.204864	-0.222315	-0.26061	-0.222448	-0.236705	-0.217755	0.34156	0.278386	0.651177	0.309681	-0.245961	0.173488	-0.142275	0.20068	0.229736	0.12617	-0.0784774	-0.320695	-0.345719	-0.235364	-0.496458	-0.20375	-0.202215	-0.206976	-0.12118	-0.294035	-0.143887	-0.230133	-0.432265
	galactonic	-0.633762	-0.713076	-0.781278	-0.719269	-0.769828	-0.647975	-0.648024	-0.757851	-0.715033	-0.760488	-0.719422	-0.615689	-0.632717	-0.736348	-0.696654	-0.110408	-0.758599	-0.737718	0.617551	0.67299	0.305812	0.826959	0.950125	0.78372	0.888805	-0.54648	-0.64625	-0.0542334	-0.701593	-0.148309	-0.779882	0.758816	-0.656116	-0.750935	0.230338	0.522113	0.850355	0.841944	0.848176	0.618318	0.895435	0.907806	0.97507	-0.795197	-0.516517	-0.299364	0.132479	0.0377112
Organic compound	Glycolic	-0.479398	-0.307913	-0.274449	-0.266482	-0.135227	-0.369747	-0.375739	-0.24972	-0.236499	-0.125209	0.0524869	-0.412624	-0.305438	-0.259992	-0.261953	0.0814214	-0.12652	0.0573491	-0.0879399	-0.0568229	-0.269475	0.161725	0.383775	0.11193	0.267861	-0.456323	-0.582694	-0.43776	-0.245731	0.504389	-0.338457	0.187872	-0.107661	-0.109715	-0.300195	-0.128274	0.318695	0.287331	0.214977	0.685208	0.331478	0.377715	0.505792	-0.192219	0.112819	-0.220263	-0.185109	0.287623
	Glyceric	-0.373186	-0.638395	-0.489379	-0.659032	-0.695982	-0.484083	-0.620683	-0.582083	-0.684182	-0.704016	-0.649441	-0.4788	-0.647029	-0.622648	-0.67204	-0.11982	-0.708358	-0.698658	0.796268	0.622421	0.529622	0.57735	0.497006	0.68801	0.474177	0.0865084	0.225175	-0.0789156	-0.605134	-0.585183	-0.449735	0.393389	-0.614781	-0.696724	0.460877	0.601974	0.413458	0.518733	0.486359	-0.258071	0.378078	0.357544	0.327047	-0.129313	-0.415848	0.231618	0.773994	0.581056
	Uracil	-0.693967	-0.904133	-0.861223	-0.910803	-0.950227	-0.79351	-0.847578	-0.905213	-0.920833	-0.948762	-0.849647	-0.776879	-0.856972	-0.914635	-0.909505	-0.175273	-0.947815	-0.891362	0.926088	0.887427	0.741551	0.923054	0.875654	0.951915	0.911755	-0.399564	-0.373305	-0.0915326	-0.83716	-0.373403	-0.767858	0.771131	-0.786231	-0.931005	0.41403	0.70431	0.883089	0.906059	0.915961	0.428694	0.854524	0.84422	0.770997	-0.625742	-0.542189	-0.0649841	0.446247	0.326478
	threnoic	-0.698113	-0.75304	-0.836593	-0.746532	-0.776039	-0.721345	-0.683628	-0.80958	-0.736633	-0.765263	-0.676905	-0.699518	-0.669759	-0.784267	-0.727935	-0.142331	-0.760797	-0.698215	0.614143	0.656413	0.302586	0.816693	0.942127	0.786112	0.863806	-0.688379	-0.715696	-0.195805	-0.700477	-0.122398	-0.762339	0.702601	-0.658313	-0.746751	0.168511	0.49273	0.880224	0.858571	0.858841	0.660583	0.882832	0.92459	0.979421	-0.763706	-0.437753	-0.28884	0.232316	0.0499403
	Cinnamic	-0.736425	-0.810819	-0.858023	-0.809413	-0.834433	-0.754683	-0.748194	-0.847744	-0.801914	-0.825675	-0.730399	-0.737019	-0.733325	-0.832728	-0.790404	-0.13398	-0.823907	-0.760129	0.701448	0.716771	0.416945	0.859115	0.965938	0.840061	0.903521	-0.651741	-0.686372	-0.223916	-0.761107	-0.17091	-0.821484	0.710388	-0.727464	-0.812578	0.171024	0.518726	0.912908	0.895057	0.900868	0.620737	0.90552	0.9412	0.979432	-0.752473	-0.463988	-0.248814	0.333194	0.144222
	dehydroascorbic	0.244717	-0.0176322	0.148611	-0.0626058	-0.158991	0.149565	-0.0181378	0.0588508	-0.0929003	-0.1679	-0.318942	0.17504	-0.0577456	0.0224067	-0.0639681	-0.144288	-0.17165	-0.305776	0.356835	0.223288	0.263991	0.0674502	-0.0672722	0.186001	-0.00589146	0.433871	0.579514	0.357034	-0.162067	-0.537495	-0.0481519	0.00375627	-0.195808	-0.225775	0.328142	0.269621	-0.124519	-0.0534182	-0.0125131	-0.673034	-0.110196	-0.152768	-0.238099	0.126086	-0.330168	0.0827977	0.363686	0.274827
	Erythronic	-0.428562	-0.66253	-0.532356	-0.671879	-0.702146	-0.513112	-0.635576	-0.606642	-0.688508	-0.705195	-0.632768	-0.522198	-0.660052	-0.642948	-0.685028	-0.0554493	-0.712568	-0.688692	0.777717	0.610606	0.491252	0.590692	0.573585	0.71889	0.513008	-0.0694517	0.0592035	-0.169075	-0.646874	-0.478914	-0.533557	0.377603	-0.657647	-0.701696	0.36961	0.528214	0.472886	0.56271	0.531464	-0.143519	0.451544	0.435408	0.434694	-0.17749	-0.407279	0.229338	0.735185	0.56942
	lyxonic	-0.602081	-0.614919	-0.72888	-0.607065	-0.637768	-0.607333	-0.546359	-0.682819	-0.592943	-0.624716	-0.568358	-0.586443	-0.529479	-0.648885	-0.586254	-0.139126	-0.619874	-0.570625	0.445803	0.544351	0.171919	0.722954	0.854495	0.65323	0.807309	-0.739825	-0.799897	-0.100798	-0.589701	0.0240247	-0.698651	0.679577	-0.530478	-0.610297	0.0611627	0.368346	0.824156	0.757808	0.785923	0.772589	0.842952	0.893166	0.932708	-0.811193	-0.388218	-0.412798	-0.0667172	-0.109195
	urea	-0.0629782	0.11032	0.32104	0.156443	0.355025	0.0334612	-0.0177341	0.285945	0.18413	0.354281	0.582412	-0.0528044	0.00582426	0.216528	0.135128	0.480327	0.339165	0.528944	-0.42079	-0.503374	-0.466005	-0.431676	-0.337854	-0.38861	-0.448098	0.0777257	0.146478	-0.59781	0.157953	0.613481	0.190454	-0.440851	0.266964	0.38397	-0.392663	-0.437021	-0.372413	-0.341224	-0.46286	-0.0445819	-0.390342	-0.414802	-0.295882	0.638407	0.471183	0.14423	0.016596	0.586843
Sugars	Fructose	-0.331224	-0.562705	-0.372947	-0.58983	-0.597816	-0.418824	-0.570037	-0.482325	-0.6131	-0.610455	-0.538465	-0.420544	-0.598663	-0.536882	-0.602805	-0.0765372	-0.616036	-0.591064	0.729253	0.556889	0.523909	0.465071	0.331995	0.579716	0.324925	0.259476	0.396258	-0.0823934	-0.50109	-0.577206	-0.293815	0.299202	-0.508502	-0.591702	0.515433	0.578405	0.272743	0.399427	0.343362	-0.359077	0.230299	0.179496	0.146212	0.0593407	-0.311058	0.38697	0.766636	0.648264
	Glucose	-0.604406	-0.818104	-0.698889	-0.839796	-0.862165	-0.68197	-0.793297	-0.776717	-0.855308	-0.867806	-0.771285	-0.669854	-0.809611	-0.810694	-0.840409	-0.132199	-0.870415	-0.825595	0.910611	0.790937	0.635509	0.769734	0.692292	0.848041	0.668389	-0.0591838	0.0309279	-0.131204	-0.740082	-0.547341	-0.586522	0.589072	-0.72631	-0.843979	0.547378	0.736121	0.630497	0.732324	0.68388	-0.00912541	0.598678	0.559862	0.545672	-0.299559	-0.474092	0.221823	0.740548	0.566395
	Inositol	-0.755636	-0.907439	-0.88198	-0.920739	-0.951575	-0.806651	-0.855956	-0.914456	-0.923918	-0.949212	-0.852027	-0.787842	-0.855911	-0.920726	-0.908316	-0.17211	-0.948065	-0.891112	0.884885	0.847066	0.560709	0.928793	0.953984	0.946952	0.910664	-0.433606	-0.41948	-0.169055	-0.842231	-0.389887	-0.807396	0.76147	-0.80641	-0.929448	0.386805	0.698945	0.890292	0.927942	0.909012	0.401176	0.87414	0.87949	0.892242	-0.647272	-0.543424	-0.0822111	0.526008	0.345757
	Sucrose	0.633889	0.772881	0.800025	0.779773	0.874327	0.651539	0.710564	0.77934	0.783418	0.856393	0.865604	0.594902	0.691361	0.76256	0.75171	0.217835	0.858853	0.884589	-0.854282	-0.843856	-0.663568	-0.894766	-0.84344	-0.887936	-0.879593	0.419101	0.409468	-0.0378989	0.824925	0.270435	0.807109	-0.770808	0.815972	0.887245	-0.465724	-0.675097	-0.848098	-0.856418	-0.892045	-0.337195	-0.880533	-0.831835	-0.792577	0.793186	0.70608	0.161998	-0.326509	-0.163776
	betadfructo	0.274968	0.295136	0.477119	0.317895	0.426804	0.262688	0.240901	0.424496	0.321438	0.415554	0.564831	0.199468	0.193865	0.359637	0.284233	0.594823	0.396002	0.467654	-0.341732	-0.450046	-0.281119	-0.526554	-0.537127	-0.432838	-0.607117	0.441518	0.574922	-0.360405	0.33247	0.250359	0.43558	-0.56307	0.338449	0.465821	-0.163362	-0.330652	-0.589646	-0.51092	-0.605592	-0.514192	-0.593165	-0.677565	-0.597194	0.854709	0.44448	0.352264	0.202326	0.367701
	glucopyranose	-0.163096	-0.252515	-0.0858518	-0.303223	-0.287644	-0.143864	-0.302377	-0.171547	-0.314371	-0.301291	-0.289462	-0.130837	-0.310126	-0.222936	-0.295102	-0.046992	-0.306328	-0.30952	0.387033	0.345157	0.304578	0.232022	0.0644885	0.263836	0.0725219	0.483668	0.488295	0.065702	-0.204571	-0.396967	0.0378627	0.166557	-0.232609	-0.286997	0.621083	0.460432	0.0345051	0.14732	0.0832941	-0.294004	0.0240463	-0.0817453	-0.0553339	0.202885	-0.175477	0.396963	0.426439	0.385215
	trehalose	-0.0453047	0.097469	0.234026	0.135235	0.312718	-0.0152526	0.017989	0.201733	0.152138	0.297247	0.56354	-0.0663763	0.0207534	0.149614	0.120202	0.706887	0.285411	0.457769	-0.392842	-0.449445	-0.463888	-0.3692	-0.281425	-0.339073	-0.400933	0.1242	0.16485	-0.574494	0.260783	0.535202	0.27032	-0.352516	0.35011	0.399823	-0.314951	-0.332193	-0.340953	-0.30245	-0.428157	-0.00920481	-0.342868	-0.38275	-0.248443	0.646545	0.514393	0.223514	-0.0255926	0.401402
	Galactinol	-0.22948	-0.340016	-0.155688	-0.326685	-0.257881	-0.27107	-0.385584	-0.231339	-0.336353	-0.263918	-0.12766	-0.307519	-0.394597	-0.289951	-0.357804	0.0430288	-0.267986	-0.170432	0.356923	0.169996	0.258474	0.100156	0.0088268	0.235153	-0.0483725	0.344802	0.49485	-0.31407	-0.257006	-0.294396	-0.0105966	-0.0349425	-0.229591	-0.252989	0.341645	0.282019	-0.0318919	0.120249	-0.0154593	-0.373082	-0.0869394	-0.139735	-0.127485	0.446711	0.00313717	0.522908	0.670387	0.683912
	arabitol	-0.548142	-0.548239	-0.678795	-0.54007	-0.575578	-0.547984	-0.480853	-0.624761	-0.526283	-0.561989	-0.523268	-0.524641	-0.459216	-0.585546	-0.518432	-0.138891	-0.556325	-0.518646	0.397394	0.56135	0.306605	0.67801	0.772467	0.600219	0.788045	-0.698266	-0.840926	-0.00434141	-0.530636	0.0952094	-0.658955	0.690729	-0.458041	-0.552509	0.0555223	0.330114	0.805894	0.737687	0.768985	0.853866	0.846069	0.856362	0.847482	-0.820483	-0.372487	-0.458786	-0.257352	-0.232279
	morin	-0.454924	-0.53302	-0.577873	-0.532463	-0.541626	-0.51791	-0.498112	-0.582537	-0.541483	-0.546257	-0.439437	-0.47367	-0.471387	-0.561168	-0.519467	-0.0824915	-0.541371	-0.475653	0.444802	0.546693	0.255037	0.540422	0.591235	0.55738	0.521284	-0.115799	-0.262673	-0.00828007	-0.368763	-0.212061	-0.324121	0.612092	-0.310796	-0.46192	0.386268	0.499552	0.494871	0.610345	0.491683	0.34458	0.583567	0.499716	0.573346	-0.327531	-0.189969	0.0423263	0.0462642	0.0385231
	Rhamnose	-0.695696	-0.767617	-0.791136	-0.753388	-0.758541	-0.725934	-0.715249	-0.786991	-0.745848	-0.749634	-0.62455	-0.723897	-0.703447	-0.78047	-0.744267	-0.0600865	-0.748303	-0.665656	0.629511	0.61904	0.286888	0.743042	0.884956	0.771024	0.773909	-0.659281	-0.62113	-0.323271	-0.713753	-0.112565	-0.77205	0.598493	-0.665367	-0.727823	0.100642	0.449451	0.80948	0.814672	0.78599	0.496798	0.802892	0.838893	0.899039	-0.60007	-0.38263	-0.239432	0.389036	0.251366
	Raffinose	-0.671517	-0.678629	-0.748924	-0.663475	-0.657438	-0.675577	-0.623807	-0.717431	-0.644986	-0.645719	-0.526866	-0.670678	-0.614022	-0.698676	-0.649629	-0.0976516	-0.643887	-0.542713	0.45	0.494131	0.0900753	0.718242	0.855695	0.655302	0.768009	-0.668905	-0.715958	-0.277916	-0.617608	-0.0247397	-0.701148	0.621227	-0.555537	-0.621797	0.0267473	0.343745	0.783303	0.752122	0.732852	0.705594	0.78624	0.854991	0.931217	-0.688642	-0.303157	-0.267325	0.0932963	0.05724
	Table S4B. Pair wise pearson correlation matrix of all annotated metabolite in Shiraz, bolded figures represent significant correlation at p < 0.005
metabolite class		Anthocyanin																		Flavanols							Flavanones	Flavanonol	Flavonols									Hydroxycinnamic acids								Stilbenes			Amino acids
	Metabolites	Cyanidin 3-O-glc	Delphinidin 3-O-glc	peonidin 3-O-glc	petunidin 3-O-glc	malvidin 3-O-glc	Cyan 3-O-acet-glc	Del 3-O-acet-glc	Peon 3-O-acet-glc	Pet 3-O-acet-glc	Malv 3-O-acet-glc	Vitisin A	Cyan 3-O-coum-glc	Delp 3-O-coum-glc	Peon 3-O-coum-glc	Pet 3-O-coum-glc	Pet 3-O- caf. glc	Malv 3-O-coum-glc	Malv 3-O-6-caf. glc	Procyan. B3	Procyan B2	Procyan B1	Catechin	epicathechin	Procyan O gallate	Epigallocatechin	Narn. chalcone glc	Astilbin	Quercetin	kaem glc	Quer. 3-O-glc	Quer 3-O-gal	Quer 3-O-glu	Myr. 3-O-glu	Myricetin	Kaem 3-O- Glu	Rutin	Coumarate	Ferulate	Coumaroyltartarate	hydroxybenzoate glc	Caffeoyltartarate	coumarate glc	Caffeic	Hydrocaffeic	Resveratrol	Piceid	d Viniferin	alanine
Anthocyanin	Cyanidin 3-O-glc	1	0.9	1	0.9	0.8	0.9	0.8	0.9	0.8	0.7	0.7	0.9	0.8	0.8	0.8	0.3	0.7	0.6	-0.6	-0.6	0.1	-0.8	-0.8	-0.7	-0.8	-0.7	0.4	0.6	0.8	-0.1	0.7	-0.8	0.7	0.7	-0.3	-0.4	-0.9	-0.8	-0.8	-0.8	-0.9	-0.9	-0.9	0.6	0.4	0.4	0.4	-0.5
	Delphinidin 3-O-glc	0.9	1	0.9	1	0.9	0.9	1	0.9	1	0.9	0.8	0.9	1	0.9	0.9	0.4	0.8	0.7	-0.8	-0.8	-0.2	-0.8	-0.9	-0.9	-0.9	-0.8	0.2	0.6	0.8	0.1	0.8	-0.9	0.8	0.9	-0.5	-0.6	-0.9	-0.9	-0.9	-0.7	-0.9	-0.8	-0.8	0.4	0.6	0.5	0.1	-0.6
	peonidin 3-O-glc	1	0.9	1	0.9	0.9	0.8	0.8	0.9	0.8	0.8	0.8	0.8	0.8	0.9	0.8	0.5	0.8	0.7	-0.6	-0.7	0.2	-0.9	-0.9	-0.7	-0.9	-0.8	0.4	0.4	0.7	0	0.7	-0.9	0.7	0.8	-0.4	-0.4	-0.9	-0.9	-0.9	-0.9	-0.9	-0.9	-0.9	0.5	0.5	0.5	0.5	-0.4
	petunidin 3-O-glc	0.9	1	0.9	1	1	0.9	1	1	1	0.9	0.9	1	1	1	1	0.5	0.9	0.8	-0.9	-0.8	-0.2	-0.9	-0.9	-0.9	-0.9	-0.9	0.2	0.6	0.8	0.2	0.8	-0.9	0.8	0.9	-0.5	-0.6	-0.9	-1	-0.9	-0.8	-0.9	-0.9	-0.9	0.3	0.6	0.6	0.1	-0.6
	malvidin 3-O-glc	0.8	0.9	0.9	1	1	0.8	0.9	1	0.9	1	1	0.9	1	1	1	0.6	1	0.9	-0.9	-0.9	-0.2	-1	-1	-0.9	-1	-0.9	0.1	0.4	0.8	0.3	0.8	-1	0.8	1	-0.5	-0.6	-1	-1	-1	-0.8	-0.9	-0.9	-0.9	0.2	0.6	0.7	0.2	-0.6
	Cyan 3-O-acet-glc	0.9	0.9	0.8	0.9	0.8	1	1	0.9	0.9	0.8	0.7	0.9	0.9	0.8	0.9	0.3	0.7	0.6	-0.8	-0.7	-0.2	-0.8	-0.8	-0.8	-0.8	-0.7	0.2	0.6	0.8	0.1	0.7	-0.8	0.8	0.8	-0.4	-0.5	-0.8	-0.8	-0.8	-0.7	-0.8	-0.8	-0.8	0.4	0.4	0.4	0.1	-0.6
	Del 3-O-acet-glc	0.8	1	0.8	1	0.9	1	1	0.9	1	0.9	0.8	0.9	1	0.9	0.9	0.4	0.8	0.7	-0.8	-0.8	-0.3	-0.8	-0.8	-0.9	-0.8	-0.7	0.2	0.6	0.8	0.1	0.7	-0.8	0.8	0.9	-0.5	-0.6	-0.8	-0.9	-0.9	-0.7	-0.8	-0.8	-0.8	0.3	0.5	0.4	0	-0.6
	Peon 3-O-acet-glc	0.9	0.9	0.9	1	1	0.9	0.9	1	0.9	1	0.9	1	1	1	1	0.6	0.9	0.8	-0.9	-0.9	-0.2	-1	-1	-0.9	-1	-0.9	0.2	0.4	0.8	0.3	0.8	-0.9	0.8	0.9	-0.5	-0.6	-1	-1	-1	-0.8	-1	-0.9	-0.9	0.2	0.5	0.6	0.2	-0.6
	Pet 3-O-acet-glc	0.8	1	0.8	1	0.9	0.9	1	0.9	1	0.9	0.9	1	1	0.9	1	0.5	0.9	0.8	-0.9	-0.8	-0.3	-0.9	-0.9	-0.9	-0.9	-0.8	0.1	0.6	0.9	0.2	0.8	-0.9	0.8	0.9	-0.6	-0.7	-0.9	-0.9	-0.9	-0.7	-0.8	-0.8	-0.8	0.2	0.5	0.5	0	-0.7
	Malv 3-O-acet-glc	0.7	0.9	0.8	0.9	1	0.8	0.9	1	0.9	1	1	0.9	1	1	1	0.7	1	0.9	-0.9	-1	-0.4	-1	-0.9	-1	-1	-0.9	0	0.3	0.9	0.5	0.8	-0.9	0.9	1	-0.6	-0.7	-0.9	-0.9	-1	-0.7	-0.9	-0.9	-0.9	0	0.5	0.7	0	-0.6
	Vitisin A	0.7	0.8	0.8	0.9	1	0.7	0.8	0.9	0.9	1	1	0.8	0.9	1	1	0.7	1	0.9	-0.9	-0.9	-0.4	-0.9	-0.9	-0.9	-1	-0.9	-0.1	0.2	0.8	0.5	0.8	-0.9	0.8	1	-0.6	-0.7	-0.9	-0.9	-0.9	-0.7	-0.9	-0.8	-0.8	-0.1	0.6	0.8	0	-0.6
	Cyan 3-O-coum-glc	0.9	0.9	0.8	1	0.9	0.9	0.9	1	1	0.9	0.8	1	1	0.9	0.9	0.4	0.9	0.7	-0.9	-0.8	-0.2	-0.9	-0.9	-0.9	-0.9	-0.8	0.2	0.6	0.9	0.2	0.8	-0.9	0.8	0.9	-0.5	-0.6	-0.9	-0.9	-0.9	-0.8	-0.9	-0.8	-0.9	0.3	0.4	0.5	0.1	-0.6
	Delp 3-O-coum-glc	0.8	1	0.8	1	1	0.9	1	1	1	1	0.9	1	1	0.9	1	0.5	0.9	0.8	-0.9	-0.9	-0.4	-0.9	-0.9	-0.9	-0.9	-0.8	0.1	0.5	0.8	0.3	0.8	-0.9	0.8	0.9	-0.6	-0.7	-0.9	-0.9	-0.9	-0.7	-0.9	-0.8	-0.8	0.2	0.5	0.5	0	-0.7
	Peon 3-O-coum-glc	0.8	0.9	0.9	1	1	0.8	0.9	1	0.9	1	1	0.9	0.9	1	1	0.6	1	0.9	-0.9	-0.9	-0.2	-1	-1	-0.9	-1	-0.9	0.1	0.4	0.8	0.3	0.8	-0.9	0.8	1	-0.5	-0.6	-1	-1	-1	-0.8	-0.9	-0.9	-0.9	0.2	0.5	0.7	0.2	-0.6
	Pet 3-O-coum-glc	0.8	0.9	0.8	1	1	0.9	0.9	1	1	1	1	0.9	1	1	1	0.6	1	0.9	-0.9	-0.9	-0.4	-0.9	-0.9	-1	-0.9	-0.9	0	0.4	0.9	0.4	0.8	-0.9	0.8	1	-0.6	-0.7	-0.9	-0.9	-1	-0.7	-0.9	-0.8	-0.8	0.1	0.5	0.6	0	-0.7
	Pet 3-O- caf. glc	0.3	0.4	0.5	0.5	0.6	0.3	0.4	0.6	0.5	0.7	0.7	0.4	0.5	0.6	0.6	1	0.7	0.7	-0.6	-0.7	-0.3	-0.6	-0.6	-0.6	-0.6	-0.6	-0.2	-0.1	0.4	0.6	0.5	-0.6	0.5	0.6	-0.4	-0.5	-0.5	-0.5	-0.6	-0.4	-0.5	-0.5	-0.5	-0.3	0.5	0.7	0	-0.3
	Malv 3-O-coum-glc	0.7	0.8	0.8	0.9	1	0.7	0.8	0.9	0.9	1	1	0.9	0.9	1	1	0.7	1	0.9	-0.9	-0.9	-0.4	-1	-0.9	-1	-1	-0.9	0	0.3	0.8	0.5	0.8	-0.9	0.8	1	-0.6	-0.7	-0.9	-0.9	-1	-0.7	-0.9	-0.9	-0.9	0	0.5	0.7	0.1	-0.6
	Malv 3-O-6-caf. glc	0.6	0.7	0.7	0.8	0.9	0.6	0.7	0.8	0.8	0.9	0.9	0.7	0.8	0.9	0.9	0.7	0.9	1	-0.9	-0.9	-0.5	-0.9	-0.8	-0.9	-0.9	-0.9	-0.2	0.1	0.8	0.7	0.7	-0.8	0.8	0.9	-0.6	-0.7	-0.8	-0.8	-0.9	-0.6	-0.8	-0.8	-0.7	-0.2	0.4	0.8	0	-0.5
Flavanols	Procyan. B3	-0.6	-0.8	-0.6	-0.9	-0.9	-0.8	-0.8	-0.9	-0.9	-0.9	-0.9	-0.9	-0.9	-0.9	-0.9	-0.6	-0.9	-0.9	1	1	0.6	0.9	0.9	1	0.9	0.8	0.1	-0.3	-0.9	-0.6	-0.8	0.8	-0.9	-1	0.5	0.7	0.8	0.8	0.9	0.6	0.8	0.7	0.7	0.2	-0.4	-0.6	0.2	0.7
	Procyan B2	-0.6	-0.8	-0.7	-0.8	-0.9	-0.7	-0.8	-0.9	-0.8	-1	-0.9	-0.8	-0.9	-0.9	-0.9	-0.7	-0.9	-0.9	1	1	0.5	0.9	0.9	1	0.9	0.8	0	-0.2	-0.9	-0.6	-0.8	0.8	-0.9	-1	0.5	0.6	0.9	0.9	0.9	0.6	0.8	0.8	0.8	0.2	-0.4	-0.6	0.1	0.6
	Procyan B1	0.1	-0.2	0.2	-0.2	-0.2	-0.2	-0.3	-0.2	-0.3	-0.4	-0.4	-0.2	-0.4	-0.2	-0.4	-0.3	-0.4	-0.5	0.6	0.5	1	0.2	0.2	0.5	0.2	0.3	0.6	0.1	-0.3	-0.7	-0.2	0.2	-0.4	-0.4	0.4	0.6	0	0.2	0.2	-0.3	0	-0.1	-0.1	0.7	-0.2	-0.3	0.8	0.5
	Catechin	-0.8	-0.8	-0.9	-0.9	-1	-0.8	-0.8	-1	-0.9	-1	-0.9	-0.9	-0.9	-1	-0.9	-0.6	-1	-0.9	0.9	0.9	0.2	1	1	0.9	1	0.9	-0.2	-0.3	-0.9	-0.4	-0.9	0.9	-0.9	-1	0.4	0.6	1	0.9	1	0.8	0.9	0.9	0.9	-0.1	-0.5	-0.6	-0.2	0.6
	epicathechin	-0.8	-0.9	-0.9	-0.9	-1	-0.8	-0.8	-1	-0.9	-0.9	-0.9	-0.9	-0.9	-1	-0.9	-0.6	-0.9	-0.8	0.9	0.9	0.2	1	1	0.9	1	0.8	-0.2	-0.4	-0.9	-0.3	-0.9	0.9	-0.8	-0.9	0.4	0.5	1	0.9	1	0.9	1	0.9	1	-0.2	-0.5	-0.6	-0.2	0.6
	Procyan O gallate	-0.7	-0.9	-0.7	-0.9	-0.9	-0.8	-0.9	-0.9	-0.9	-1	-0.9	-0.9	-0.9	-0.9	-1	-0.6	-1	-0.9	1	1	0.5	0.9	0.9	1	0.9	0.8	0	-0.3	-0.9	-0.5	-0.8	0.9	-0.9	-1	0.5	0.7	0.9	0.9	0.9	0.7	0.9	0.8	0.8	0	-0.4	-0.6	0.1	0.7
	Epigallocatechin	-0.8	-0.9	-0.9	-0.9	-1	-0.8	-0.8	-1	-0.9	-1	-1	-0.9	-0.9	-1	-0.9	-0.6	-1	-0.9	0.9	0.9	0.2	1	1	0.9	1	0.9	-0.1	-0.3	-0.9	-0.4	-0.8	1	-0.8	-1	0.6	0.7	1	1	1	0.8	0.9	0.9	0.9	-0.1	-0.5	-0.6	-0.2	0.6
Flavanones	Narn. chalcone glc	-0.7	-0.8	-0.8	-0.9	-0.9	-0.7	-0.7	-0.9	-0.8	-0.9	-0.9	-0.8	-0.8	-0.9	-0.9	-0.6	-0.9	-0.9	0.8	0.8	0.3	0.9	0.8	0.8	0.9	1	0.2	-0.3	-0.7	-0.4	-0.7	0.9	-0.7	-0.9	0.7	0.7	0.9	0.9	0.9	0.7	0.9	0.8	0.8	-0.1	-0.6	-0.7	-0.2	0.5
Flavanonol	Astilbin	0.4	0.2	0.4	0.2	0.1	0.2	0.2	0.2	0.1	0	-0.1	0.2	0.1	0.1	0	-0.2	0	-0.2	0.1	0	0.6	-0.2	-0.2	0	-0.1	0.2	1	0.3	0.2	-0.6	0.3	-0.1	0.1	0.1	0.5	0.5	-0.3	-0.2	-0.1	-0.5	-0.3	-0.3	-0.4	0.7	0	-0.2	0.5	0
Flavonols	Quercetin	0.6	0.6	0.4	0.6	0.4	0.6	0.6	0.4	0.6	0.3	0.2	0.6	0.5	0.4	0.4	-0.1	0.3	0.1	-0.3	-0.2	0.1	-0.3	-0.4	-0.3	-0.3	-0.3	0.3	1	0.4	-0.4	0.4	-0.3	0.4	0.3	0	0	-0.4	-0.4	-0.3	-0.4	-0.4	-0.3	-0.4	0.6	0.4	0	0	-0.4
	kaem glc	0.8	0.8	0.7	0.8	0.8	0.8	0.8	0.8	0.9	0.9	0.8	0.9	0.8	0.8	0.9	0.4	0.8	0.8	-0.9	-0.9	-0.3	-0.9	-0.9	-0.9	-0.9	-0.7	0.2	0.4	1	0.4	0.9	-0.8	0.9	0.9	-0.3	-0.5	-0.9	-0.9	-0.9	-0.7	-0.8	-0.8	-0.8	0.1	0.2	0.4	0	-0.6
	Quer. 3-O-glc	-0.1	0.1	0	0.2	0.3	0.1	0.1	0.3	0.2	0.5	0.5	0.2	0.3	0.3	0.4	0.6	0.5	0.7	-0.6	-0.6	-0.7	-0.4	-0.3	-0.5	-0.4	-0.4	-0.6	-0.4	0.4	1	0.4	-0.2	0.5	0.5	-0.4	-0.5	-0.2	-0.3	-0.4	0	-0.2	-0.1	-0.1	-0.8	0.1	0.4	-0.4	-0.2
	Quer 3-O-gal	0.7	0.8	0.7	0.8	0.8	0.7	0.7	0.8	0.8	0.8	0.8	0.8	0.8	0.8	0.8	0.5	0.8	0.7	-0.8	-0.8	-0.2	-0.9	-0.9	-0.8	-0.8	-0.7	0.3	0.4	0.9	0.4	1	-0.7	0.9	0.9	-0.2	-0.3	-0.9	-0.8	-0.9	-0.8	-0.9	-0.8	-0.9	0.1	0.2	0.4	0.1	-0.6
	Quer 3-O-glu	-0.8	-0.9	-0.9	-0.9	-1	-0.8	-0.8	-0.9	-0.9	-0.9	-0.9	-0.9	-0.9	-0.9	-0.9	-0.6	-0.9	-0.8	0.8	0.8	0.2	0.9	0.9	0.9	1	0.9	-0.1	-0.3	-0.8	-0.2	-0.7	1	-0.7	-0.9	0.7	0.7	0.9	1	0.9	0.8	0.9	0.9	0.9	-0.2	-0.5	-0.6	-0.2	0.5
	Myr. 3-O-glu	0.7	0.8	0.7	0.8	0.8	0.8	0.8	0.8	0.8	0.9	0.8	0.8	0.8	0.8	0.8	0.5	0.8	0.8	-0.9	-0.9	-0.4	-0.9	-0.8	-0.9	-0.8	-0.7	0.1	0.4	0.9	0.5	0.9	-0.7	1	0.9	-0.3	-0.4	-0.8	-0.8	-0.9	-0.7	-0.8	-0.7	-0.8	0	0.3	0.5	0	-0.6
	Myricetin	0.7	0.9	0.8	0.9	1	0.8	0.9	0.9	0.9	1	1	0.9	0.9	1	1	0.6	1	0.9	-1	-1	-0.4	-1	-0.9	-1	-1	-0.9	0.1	0.3	0.9	0.5	0.9	-0.9	0.9	1	-0.5	-0.7	-0.9	-0.9	-1	-0.7	-0.9	-0.8	-0.9	0	0.4	0.6	0	-0.6
	Kaem 3-O- Glu	-0.3	-0.5	-0.4	-0.5	-0.5	-0.4	-0.5	-0.5	-0.6	-0.6	-0.6	-0.5	-0.6	-0.5	-0.6	-0.4	-0.6	-0.6	0.5	0.5	0.4	0.4	0.4	0.5	0.6	0.7	0.5	0	-0.3	-0.4	-0.2	0.7	-0.3	-0.5	1	0.9	0.4	0.5	0.5	0.2	0.4	0.4	0.3	0.2	-0.4	-0.4	0.1	0.2
	Rutin	-0.4	-0.6	-0.4	-0.6	-0.6	-0.5	-0.6	-0.6	-0.7	-0.7	-0.7	-0.6	-0.7	-0.6	-0.7	-0.5	-0.7	-0.7	0.7	0.6	0.6	0.6	0.5	0.7	0.7	0.7	0.5	0	-0.5	-0.5	-0.3	0.7	-0.4	-0.7	0.9	1	0.5	0.6	0.6	0.2	0.5	0.5	0.4	0.3	-0.4	-0.6	0.2	0.3
Hydroxycinnamic acids	Coumarate	-0.9	-0.9	-0.9	-0.9	-1	-0.8	-0.8	-1	-0.9	-0.9	-0.9	-0.9	-0.9	-1	-0.9	-0.5	-0.9	-0.8	0.8	0.9	0	1	1	0.9	1	0.9	-0.3	-0.4	-0.9	-0.2	-0.9	0.9	-0.8	-0.9	0.4	0.5	1	1	1	0.9	1	1	1	-0.3	-0.5	-0.6	-0.3	0.5
	Ferulate	-0.8	-0.9	-0.9	-1	-1	-0.8	-0.9	-1	-0.9	-0.9	-0.9	-0.9	-0.9	-1	-0.9	-0.5	-0.9	-0.8	0.8	0.9	0.2	0.9	0.9	0.9	1	0.9	-0.2	-0.4	-0.9	-0.3	-0.8	1	-0.8	-0.9	0.5	0.6	1	1	1	0.8	1	0.9	0.9	-0.2	-0.5	-0.6	-0.2	0.6
	Coumaroyltartarate	-0.8	-0.9	-0.9	-0.9	-1	-0.8	-0.9	-1	-0.9	-1	-0.9	-0.9	-0.9	-1	-1	-0.6	-1	-0.9	0.9	0.9	0.2	1	1	0.9	1	0.9	-0.1	-0.3	-0.9	-0.4	-0.9	0.9	-0.9	-1	0.5	0.6	1	1	1	0.8	1	0.9	0.9	-0.1	-0.5	-0.6	-0.2	0.6
	hydroxybenzoate glc	-0.8	-0.7	-0.9	-0.8	-0.8	-0.7	-0.7	-0.8	-0.7	-0.7	-0.7	-0.8	-0.7	-0.8	-0.7	-0.4	-0.7	-0.6	0.6	0.6	-0.3	0.8	0.9	0.7	0.8	0.7	-0.5	-0.4	-0.7	0	-0.8	0.8	-0.7	-0.7	0.2	0.2	0.9	0.8	0.8	1	0.9	0.9	1	-0.5	-0.4	-0.4	-0.6	0.4
	Caffeoyltartarate	-0.9	-0.9	-0.9	-0.9	-0.9	-0.8	-0.8	-1	-0.8	-0.9	-0.9	-0.9	-0.9	-0.9	-0.9	-0.5	-0.9	-0.8	0.8	0.8	0	0.9	1	0.9	0.9	0.9	-0.3	-0.4	-0.8	-0.2	-0.9	0.9	-0.8	-0.9	0.4	0.5	1	1	1	0.9	1	1	1	-0.3	-0.5	-0.6	-0.4	0.5
	coumarate glc	-0.9	-0.8	-0.9	-0.9	-0.9	-0.8	-0.8	-0.9	-0.8	-0.9	-0.8	-0.8	-0.8	-0.9	-0.8	-0.5	-0.9	-0.8	0.7	0.8	-0.1	0.9	0.9	0.8	0.9	0.8	-0.3	-0.3	-0.8	-0.1	-0.8	0.9	-0.7	-0.8	0.4	0.5	1	0.9	0.9	0.9	1	1	1	-0.3	-0.5	-0.6	-0.4	0.5
	Caffeic	-0.9	-0.8	-0.9	-0.9	-0.9	-0.8	-0.8	-0.9	-0.8	-0.9	-0.8	-0.9	-0.8	-0.9	-0.8	-0.5	-0.9	-0.7	0.7	0.8	-0.1	0.9	1	0.8	0.9	0.8	-0.4	-0.4	-0.8	-0.1	-0.9	0.9	-0.8	-0.9	0.3	0.4	1	0.9	0.9	1	1	1	1	-0.4	-0.4	-0.5	-0.4	0.5
	Hydrocaffeic	0.6	0.4	0.5	0.3	0.2	0.4	0.3	0.2	0.2	0	-0.1	0.3	0.2	0.2	0.1	-0.3	0	-0.2	0.2	0.2	0.7	-0.1	-0.2	0	-0.1	-0.1	0.7	0.6	0.1	-0.8	0.1	-0.2	0	0	0.2	0.3	-0.3	-0.2	-0.1	-0.5	-0.3	-0.3	-0.4	1	0.1	-0.2	0.6	0
Stilbenes	Resveratrol	0.4	0.6	0.5	0.6	0.6	0.4	0.5	0.5	0.5	0.5	0.6	0.4	0.5	0.5	0.5	0.5	0.5	0.4	-0.4	-0.4	-0.2	-0.5	-0.5	-0.4	-0.5	-0.6	0	0.4	0.2	0.1	0.2	-0.5	0.3	0.4	-0.4	-0.4	-0.5	-0.5	-0.5	-0.4	-0.5	-0.5	-0.4	0.1	1	0.7	0.1	-0.4
	Piceid	0.4	0.5	0.5	0.6	0.7	0.4	0.4	0.6	0.5	0.7	0.8	0.5	0.5	0.7	0.6	0.7	0.7	0.8	-0.6	-0.6	-0.3	-0.6	-0.6	-0.6	-0.6	-0.7	-0.2	0	0.4	0.4	0.4	-0.6	0.5	0.6	-0.4	-0.6	-0.6	-0.6	-0.6	-0.4	-0.6	-0.6	-0.5	-0.2	0.7	1	0.1	-0.4
	d Viniferin	0.4	0.1	0.5	0.1	0.2	0.1	0	0.2	0	0	0	0.1	0	0.2	0	0	0.1	0	0.2	0.1	0.8	-0.2	-0.2	0.1	-0.2	-0.2	0.5	0	0	-0.4	0.1	-0.2	0	0	0.1	0.2	-0.3	-0.2	-0.2	-0.6	-0.4	-0.4	-0.4	0.6	0.1	0.1	1	0.2
Amino acids	alanine	-0.5	-0.6	-0.4	-0.6	-0.6	-0.6	-0.6	-0.6	-0.7	-0.6	-0.6	-0.6	-0.7	-0.6	-0.7	-0.3	-0.6	-0.5	0.7	0.6	0.5	0.6	0.6	0.7	0.6	0.5	0	-0.4	-0.6	-0.2	-0.6	0.5	-0.6	-0.6	0.2	0.3	0.5	0.6	0.6	0.4	0.5	0.5	0.5	0	-0.4	-0.4	0.2	1
	leucin	0.3	0.2	0.4	0.2	0.3	0.1	0.1	0.3	0.1	0.3	0.3	0.2	0.2	0.3	0.2	0.3	0.3	0.3	-0.1	-0.2	0.4	-0.4	-0.3	-0.2	-0.4	-0.4	0.1	-0.2	0.3	0.1	0.2	-0.4	0.2	0.3	-0.2	-0.3	-0.5	-0.4	-0.4	-0.5	-0.4	-0.5	-0.4	0.1	0	0.2	0.5	0.3
	Valine	-0.2	-0.4	-0.1	-0.4	-0.3	-0.3	-0.4	-0.3	-0.4	-0.4	-0.4	-0.4	-0.4	-0.3	-0.4	-0.2	-0.4	-0.3	0.5	0.4	0.6	0.3	0.3	0.4	0.3	0.4	0.3	-0.2	-0.3	-0.3	-0.3	0.2	-0.4	-0.4	0.3	0.2	0.2	0.2	0.3	0	0.2	0.1	0.1	0.2	-0.3	-0.3	0.4	0.7
	Serine	-0.6	-0.7	-0.6	-0.8	-0.8	-0.7	-0.8	-0.8	-0.8	-0.8	-0.8	-0.8	-0.8	-0.8	-0.8	-0.4	-0.8	-0.7	0.8	0.8	0.4	0.8	0.8	0.9	0.8	0.7	-0.1	-0.4	-0.8	-0.4	-0.8	0.7	-0.8	-0.8	0.3	0.4	0.8	0.8	0.8	0.6	0.8	0.7	0.7	0	-0.4	-0.4	0.1	0.9
	threonine	0.2	-0.2	0.2	-0.2	-0.1	-0.2	-0.2	-0.1	-0.3	-0.2	-0.3	-0.2	-0.3	-0.1	-0.3	-0.1	-0.2	-0.3	0.5	0.3	0.9	0.1	0.1	0.3	0.1	0.1	0.5	-0.1	-0.1	-0.4	-0.1	0.1	-0.2	-0.2	0.3	0.4	-0.1	0.1	0.1	-0.3	-0.1	-0.1	-0.1	0.5	-0.3	-0.2	0.8	0.6
	proline	0.4	0.4	0.5	0.5	0.6	0.4	0.4	0.6	0.5	0.7	0.7	0.5	0.5	0.6	0.6	0.5	0.7	0.8	-0.6	-0.7	-0.2	-0.7	-0.6	-0.7	-0.7	-0.7	-0.1	-0.1	0.7	0.6	0.6	-0.6	0.7	0.7	-0.4	-0.5	-0.7	-0.6	-0.7	-0.5	-0.6	-0.6	-0.6	-0.2	0.1	0.4	0.2	-0.2
	glycine	-0.8	-0.7	-0.9	-0.8	-0.8	-0.7	-0.7	-0.8	-0.7	-0.8	-0.7	-0.8	-0.7	-0.8	-0.8	-0.5	-0.8	-0.7	0.7	0.7	-0.1	0.8	0.9	0.8	0.8	0.7	-0.4	-0.3	-0.7	-0.1	-0.9	0.8	-0.7	-0.8	0.2	0.3	0.9	0.8	0.9	0.9	0.9	0.9	0.9	-0.3	-0.4	-0.5	-0.4	0.6
	alaninebeta	-0.1	-0.4	-0.1	-0.4	-0.3	-0.4	-0.4	-0.3	-0.5	-0.4	-0.4	-0.4	-0.5	-0.3	-0.5	-0.2	-0.4	-0.4	0.6	0.5	0.7	0.2	0.3	0.5	0.3	0.3	0.3	-0.3	-0.3	-0.3	-0.2	0.3	-0.4	-0.4	0.3	0.3	0.2	0.3	0.3	-0.1	0.2	0.1	0.1	0.3	-0.4	-0.3	0.6	0.6
	pyroglutamic	-0.6	-0.8	-0.6	-0.8	-0.8	-0.7	-0.8	-0.8	-0.8	-0.9	-0.8	-0.8	-0.9	-0.8	-0.9	-0.5	-0.9	-0.8	0.9	0.9	0.6	0.8	0.8	0.9	0.8	0.8	0.1	-0.3	-0.8	-0.5	-0.8	0.7	-0.8	-0.9	0.5	0.5	0.7	0.8	0.8	0.5	0.7	0.7	0.7	0.1	-0.4	-0.5	0.2	0.8
	Glutamic	-0.6	-0.8	-0.6	-0.8	-0.8	-0.7	-0.8	-0.8	-0.8	-0.9	-0.8	-0.8	-0.9	-0.8	-0.9	-0.5	-0.8	-0.8	0.9	0.9	0.5	0.8	0.9	0.9	0.8	0.7	-0.1	-0.3	-0.8	-0.4	-0.8	0.8	-0.8	-0.9	0.4	0.5	0.8	0.8	0.8	0.5	0.8	0.7	0.7	0.1	-0.4	-0.4	0.2	0.8
	gLUTAMINE	-0.6	-0.7	-0.6	-0.7	-0.7	-0.6	-0.6	-0.7	-0.7	-0.7	-0.7	-0.7	-0.7	-0.7	-0.7	-0.5	-0.7	-0.7	0.8	0.8	0.4	0.7	0.7	0.8	0.7	0.7	0	-0.2	-0.7	-0.4	-0.8	0.6	-0.7	-0.7	0.3	0.3	0.7	0.7	0.7	0.6	0.7	0.6	0.7	0	-0.4	-0.5	0	0.6
	arginin	0.3	0.1	0.4	0.1	0.2	0	0	0.2	0	0.1	0.1	0.1	0	0.2	0	0.2	0.1	0.1	0.1	0	0.7	-0.3	-0.2	0	-0.2	-0.2	0.4	0	0.1	-0.2	0.2	-0.2	0.1	0.1	0.2	0.1	-0.4	-0.3	-0.3	-0.6	-0.4	-0.4	-0.4	0.4	0.1	0.2	0.8	0.3
	tyrosin	0.6	0.3	0.6	0.4	0.4	0.3	0.3	0.5	0.3	0.4	0.4	0.4	0.3	0.5	0.3	0.3	0.4	0.3	-0.2	-0.3	0.5	-0.5	-0.4	-0.3	-0.5	-0.5	0.3	0	0.4	0	0.4	-0.5	0.3	0.4	-0.2	-0.3	-0.6	-0.5	-0.5	-0.7	-0.6	-0.6	-0.6	0.4	0	0.2	0.7	0.2
	tryptophan	-0.8	-0.6	-0.9	-0.7	-0.7	-0.6	-0.6	-0.8	-0.6	-0.6	-0.6	-0.7	-0.6	-0.7	-0.6	-0.4	-0.6	-0.5	0.4	0.5	-0.4	0.7	0.8	0.6	0.8	0.6	-0.5	-0.3	-0.6	0.1	-0.7	0.7	-0.6	-0.6	0.1	0.2	0.9	0.8	0.8	0.9	0.9	0.9	0.9	-0.5	-0.3	-0.4	-0.7	0.3
	ethanolamine	-0.8	-0.7	-0.8	-0.7	-0.8	-0.7	-0.7	-0.8	-0.7	-0.7	-0.7	-0.7	-0.7	-0.8	-0.7	-0.4	-0.7	-0.6	0.6	0.6	-0.2	0.8	0.8	0.7	0.8	0.7	-0.4	-0.3	-0.7	0	-0.7	0.8	-0.6	-0.7	0.2	0.3	0.9	0.8	0.8	0.8	0.9	0.9	0.9	-0.4	-0.3	-0.4	-0.5	0.6
	Phenylalanine	-0.2	-0.4	-0.2	-0.4	-0.4	-0.4	-0.4	-0.4	-0.5	-0.5	-0.5	-0.5	-0.5	-0.5	-0.5	-0.3	-0.5	-0.5	0.7	0.6	0.8	0.4	0.4	0.6	0.4	0.4	0.3	-0.1	-0.4	-0.5	-0.4	0.3	-0.5	-0.5	0.4	0.3	0.3	0.3	0.4	0	0.3	0.2	0.2	0.3	-0.3	-0.3	0.5	0.6
	ornithine	0.4	0.2	0.4	0.2	0.1	0.2	0.1	0.2	0.1	0	0	0.2	0.1	0.1	0	-0.1	0	-0.1	0.2	0.1	0.7	-0.1	-0.2	0.1	-0.1	-0.1	0.5	0.4	0.1	-0.5	0.2	-0.2	0	0	0.3	0.2	-0.3	-0.2	-0.1	-0.5	-0.3	-0.3	-0.4	0.6	0.1	0	0.7	0.2
Organic acids	Pyruvic	-0.8	-0.8	-0.9	-0.9	-0.9	-0.8	-0.8	-0.9	-0.8	-0.9	-0.8	-0.9	-0.8	-0.9	-0.9	-0.5	-0.9	-0.8	0.7	0.8	0	0.9	0.9	0.8	0.9	0.8	-0.3	-0.4	-0.8	-0.1	-0.8	0.9	-0.8	-0.9	0.3	0.5	0.9	0.9	0.9	0.9	0.9	0.9	0.9	-0.3	-0.5	-0.6	-0.3	0.4
	benzoic	-0.8	-0.6	-0.9	-0.7	-0.7	-0.6	-0.6	-0.7	-0.6	-0.6	-0.6	-0.6	-0.6	-0.7	-0.6	-0.3	-0.6	-0.5	0.4	0.5	-0.4	0.8	0.8	0.6	0.7	0.6	-0.5	-0.3	-0.6	0.1	-0.7	0.7	-0.6	-0.6	0.1	0.2	0.8	0.7	0.7	0.9	0.8	0.9	0.9	-0.5	-0.3	-0.4	-0.7	0.3
	Phosphoric	-0.2	-0.2	-0.1	-0.2	-0.1	-0.3	-0.3	-0.1	-0.2	0	0.1	-0.2	-0.2	0	-0.1	0.4	0	0.2	0	-0.1	-0.2	0	0.1	0.1	0	-0.1	-0.4	-0.3	-0.2	0.5	0	0.2	0	0	-0.1	0	0.1	0.2	0	0.1	0.1	0.2	0.1	-0.3	0.1	0.3	-0.1	0.3
	nicotinic	0.2	-0.1	0.3	0	0.1	-0.1	-0.2	0.1	-0.1	0.1	0.2	0	-0.1	0.2	0	0.4	0.1	0.2	0	-0.1	0.4	-0.2	-0.2	-0.1	-0.2	-0.3	0.1	-0.4	0.1	0.2	0.2	-0.2	0.1	0.1	0	0	-0.3	-0.1	-0.2	-0.4	-0.3	-0.3	-0.3	0.1	-0.1	0.1	0.6	0.2
	Maleic	-0.6	-0.8	-0.6	-0.8	-0.9	-0.7	-0.8	-0.9	-0.9	-0.9	-0.9	-0.8	-0.9	-0.9	-0.9	-0.6	-0.9	-0.9	0.9	0.9	0.5	0.8	0.9	1	0.9	0.8	0.1	-0.2	-0.8	-0.5	-0.7	0.8	-0.8	-0.9	0.5	0.7	0.8	0.9	0.9	0.6	0.8	0.8	0.7	0.1	-0.4	-0.6	0.2	0.7
	succinic	-0.5	-0.6	-0.5	-0.7	-0.7	-0.6	-0.7	-0.7	-0.7	-0.8	-0.8	-0.7	-0.8	-0.7	-0.8	-0.5	-0.8	-0.7	0.9	0.9	0.6	0.7	0.8	0.8	0.7	0.7	0.1	-0.1	-0.7	-0.5	-0.7	0.6	-0.7	-0.8	0.5	0.5	0.6	0.7	0.7	0.4	0.7	0.6	0.6	0.2	-0.3	-0.5	0.3	0.7
	fumaric	-0.3	-0.5	-0.2	-0.5	-0.5	-0.5	-0.6	-0.5	-0.6	-0.6	-0.6	-0.6	-0.6	-0.5	-0.6	-0.4	-0.6	-0.6	0.8	0.7	0.8	0.5	0.5	0.7	0.5	0.5	0.3	-0.2	-0.5	-0.5	-0.4	0.5	-0.6	-0.6	0.4	0.5	0.4	0.5	0.5	0.1	0.4	0.3	0.3	0.4	-0.3	-0.4	0.6	0.6
	glutaric	-0.7	-0.8	-0.8	-0.9	-0.9	-0.8	-0.8	-0.9	-0.9	-0.9	-0.9	-0.9	-0.9	-0.9	-0.9	-0.6	-0.9	-0.8	0.9	0.9	0.3	0.9	0.9	1	0.9	0.8	-0.1	-0.3	-0.8	-0.4	-0.8	0.9	-0.8	-0.9	0.5	0.6	0.9	0.9	0.9	0.7	0.9	0.9	0.9	-0.1	-0.5	-0.6	0	0.7
	Malonic	-0.3	0	-0.2	0	0.1	-0.1	0	0	0.1	0.2	0.3	0	0.1	0.1	0.2	0.5	0.3	0.4	-0.4	-0.3	-0.8	-0.1	0	-0.2	-0.1	-0.2	-0.7	-0.3	0	0.7	0	0	0.2	0.2	-0.4	-0.5	0	0	-0.1	0.3	0.1	0.2	0.2	-0.7	0.2	0.5	-0.6	-0.1
	Butanoic	-0.3	-0.6	-0.3	-0.6	-0.6	-0.5	-0.6	-0.6	-0.7	-0.7	-0.6	-0.6	-0.7	-0.6	-0.7	-0.3	-0.6	-0.6	0.8	0.7	0.7	0.5	0.6	0.7	0.6	0.6	0.3	-0.2	-0.5	-0.5	-0.5	0.5	-0.6	-0.7	0.6	0.6	0.4	0.5	0.6	0.2	0.4	0.4	0.4	0.3	-0.3	-0.4	0.5	0.7
	malic	-0.7	-0.8	-0.8	-0.8	-0.9	-0.7	-0.8	-0.9	-0.8	-0.9	-0.9	-0.8	-0.8	-0.9	-0.9	-0.6	-0.9	-0.8	0.9	0.9	0.3	0.9	1	0.9	0.9	0.8	-0.2	-0.2	-0.9	-0.4	-0.8	0.8	-0.8	-0.9	0.4	0.5	0.9	0.9	0.9	0.8	0.9	0.9	0.9	0	-0.4	-0.6	-0.1	0.6
	Aspartic	-0.6	-0.7	-0.6	-0.8	-0.8	-0.7	-0.8	-0.8	-0.8	-0.9	-0.8	-0.8	-0.8	-0.8	-0.9	-0.5	-0.8	-0.8	0.9	0.9	0.5	0.8	0.8	0.9	0.8	0.7	0	-0.2	-0.8	-0.5	-0.7	0.8	-0.8	-0.9	0.4	0.6	0.7	0.8	0.8	0.5	0.7	0.7	0.7	0.2	-0.3	-0.5	0.2	0.7
	Tartaric	-0.8	-0.7	-0.9	-0.7	-0.8	-0.6	-0.6	-0.8	-0.6	-0.7	-0.6	-0.7	-0.6	-0.8	-0.6	-0.4	-0.7	-0.5	0.4	0.5	-0.4	0.8	0.8	0.6	0.8	0.7	-0.5	-0.3	-0.6	0.1	-0.7	0.8	-0.6	-0.6	0.1	0.2	0.9	0.8	0.8	0.9	0.9	0.9	0.9	-0.5	-0.3	-0.4	-0.7	0.3
	Ribonic	0	-0.4	0	-0.4	-0.3	-0.3	-0.4	-0.3	-0.5	-0.5	-0.5	-0.4	-0.5	-0.3	-0.5	-0.3	-0.5	-0.5	0.7	0.5	0.9	0.3	0.3	0.5	0.3	0.4	0.5	-0.1	-0.3	-0.6	-0.3	0.2	-0.4	-0.5	0.5	0.5	0.1	0.3	0.3	-0.2	0.1	0	0	0.5	-0.3	-0.3	0.7	0.6
	Shikimic	-0.8	-0.7	-0.9	-0.8	-0.8	-0.7	-0.7	-0.8	-0.7	-0.7	-0.7	-0.7	-0.7	-0.8	-0.7	-0.4	-0.7	-0.6	0.6	0.6	-0.3	0.8	0.9	0.7	0.8	0.7	-0.5	-0.3	-0.7	0	-0.7	0.8	-0.6	-0.7	0.2	0.3	0.9	0.8	0.8	0.9	0.9	0.9	1	-0.5	-0.4	-0.5	-0.6	0.4
	Citric	-0.8	-0.7	-0.9	-0.8	-0.8	-0.7	-0.7	-0.9	-0.7	-0.8	-0.7	-0.8	-0.7	-0.8	-0.7	-0.4	-0.8	-0.7	0.6	0.7	-0.2	0.8	0.9	0.7	0.9	0.8	-0.4	-0.3	-0.7	0	-0.8	0.8	-0.7	-0.8	0.2	0.3	0.9	0.9	0.9	1	1	0.9	1	-0.4	-0.4	-0.5	-0.5	0.4
	quinic	-0.8	-0.6	-0.9	-0.7	-0.7	-0.6	-0.6	-0.8	-0.6	-0.6	-0.6	-0.6	-0.6	-0.7	-0.6	-0.4	-0.6	-0.5	0.4	0.5	-0.4	0.8	0.8	0.6	0.8	0.7	-0.5	-0.2	-0.6	0.1	-0.6	0.8	-0.5	-0.6	0.2	0.2	0.8	0.8	0.8	0.9	0.9	0.9	0.9	-0.5	-0.3	-0.4	-0.7	0.3
	ascorbic	0.2	-0.2	0.2	-0.2	-0.2	-0.2	-0.2	-0.2	-0.3	-0.3	-0.3	-0.2	-0.3	-0.2	-0.4	-0.3	-0.3	-0.4	0.6	0.4	1	0.2	0.1	0.4	0.2	0.2	0.6	0.1	-0.2	-0.7	-0.2	0.1	-0.3	-0.3	0.4	0.5	0	0.1	0.2	-0.3	0	-0.1	-0.1	0.7	-0.1	-0.3	0.8	0.5
	galic	-0.8	-0.9	-0.9	-0.9	-0.9	-0.8	-0.8	-0.9	-0.9	-0.9	-0.9	-0.9	-0.9	-0.9	-0.9	-0.5	-0.9	-0.8	0.9	0.9	0.1	0.9	1	0.9	0.9	0.8	-0.3	-0.4	-0.9	-0.3	-0.8	0.9	-0.8	-0.9	0.4	0.5	1	0.9	1	0.8	0.9	0.9	0.9	-0.2	-0.4	-0.5	-0.2	0.6
	gulonic	0	-0.1	-0.2	-0.2	-0.4	0	-0.1	-0.3	-0.2	-0.5	-0.5	-0.2	-0.2	-0.4	-0.4	-0.7	-0.5	-0.6	0.5	0.6	0.4	0.5	0.4	0.5	0.5	0.4	0.3	0.6	-0.4	-0.8	-0.3	0.4	-0.4	-0.5	0.4	0.4	0.3	0.3	0.4	0.2	0.3	0.3	0.3	0.6	-0.1	-0.5	0.1	0.1
	galactonic	-0.8	-0.8	-0.9	-0.8	-0.8	-0.7	-0.7	-0.9	-0.7	-0.8	-0.7	-0.8	-0.7	-0.9	-0.8	-0.4	-0.8	-0.7	0.6	0.7	-0.2	0.8	0.9	0.8	0.9	0.8	-0.4	-0.3	-0.7	0	-0.7	0.9	-0.7	-0.8	0.3	0.4	0.9	0.9	0.9	0.9	0.9	1	1	-0.4	-0.4	-0.5	-0.5	0.5
Organic compound	Glycolic	-0.1	-0.1	-0.1	0	0	-0.1	-0.1	0	0	0.1	0.1	-0.1	0	0	0	0.3	0.1	0.2	-0.2	-0.1	-0.5	0	0.1	0	0	-0.2	-0.5	-0.3	-0.1	0.5	-0.2	0	0	0.1	-0.4	-0.3	0.1	0.1	0	0.3	0.1	0.2	0.2	-0.4	0	0.2	-0.3	0.2
	Glyceric	-0.3	-0.6	-0.3	-0.6	-0.6	-0.6	-0.6	-0.6	-0.7	-0.7	-0.7	-0.6	-0.7	-0.6	-0.7	-0.4	-0.7	-0.7	0.9	0.8	0.8	0.6	0.6	0.8	0.6	0.5	0.2	-0.2	-0.7	-0.6	-0.6	0.5	-0.7	-0.7	0.4	0.5	0.5	0.6	0.6	0.2	0.5	0.4	0.4	0.3	-0.3	-0.4	0.5	0.7
	Uracil	-0.8	-0.9	-0.8	-0.9	-0.9	-0.8	-0.8	-0.9	-0.9	-0.9	-0.9	-0.9	-0.9	-0.9	-0.9	-0.6	-0.9	-0.8	0.8	0.9	0.2	0.9	0.9	0.9	0.9	0.8	-0.1	-0.4	-0.8	-0.3	-0.8	0.9	-0.8	-0.9	0.5	0.6	0.9	1	0.9	0.8	0.9	0.9	0.9	-0.1	-0.5	-0.6	-0.1	0.5
	threnoic	-0.8	-0.7	-0.9	-0.8	-0.8	-0.7	-0.7	-0.8	-0.7	-0.7	-0.7	-0.7	-0.7	-0.8	-0.7	-0.4	-0.7	-0.6	0.6	0.6	-0.2	0.8	0.9	0.7	0.8	0.7	-0.4	-0.3	-0.7	0	-0.7	0.8	-0.6	-0.7	0.2	0.3	0.9	0.9	0.8	0.9	0.9	1	0.9	-0.4	-0.4	-0.5	-0.5	0.4
	Cinnamic	-0.9	-0.9	-0.9	-0.9	-0.9	-0.8	-0.9	-1	-0.9	-0.9	-0.9	-0.9	-0.9	-0.9	-0.9	-0.5	-0.9	-0.8	0.8	0.8	0.1	0.9	1	0.9	1	0.8	-0.3	-0.4	-0.9	-0.2	-0.9	0.9	-0.8	-0.9	0.4	0.5	1	1	1	0.9	1	1	1	-0.3	-0.5	-0.5	-0.3	0.7
	dehydroascorbic	0.6	0.4	0.5	0.4	0.2	0.5	0.4	0.3	0.3	0.1	0	0.4	0.2	0.2	0.1	-0.2	0	-0.1	0.1	0.1	0.6	-0.1	-0.2	0	-0.2	-0.1	0.5	0.7	0.1	-0.7	0.1	-0.3	0	0	0.1	0.1	-0.3	-0.3	-0.2	-0.5	-0.3	-0.3	-0.4	0.9	0.2	-0.1	0.5	0
	Erythronic	-0.3	-0.5	-0.2	-0.5	-0.5	-0.5	-0.6	-0.5	-0.6	-0.6	-0.5	-0.6	-0.6	-0.5	-0.6	-0.3	-0.6	-0.5	0.8	0.7	0.8	0.5	0.5	0.7	0.5	0.4	0.2	-0.2	-0.6	-0.5	-0.5	0.4	-0.6	-0.6	0.3	0.4	0.4	0.5	0.5	0.1	0.4	0.3	0.3	0.3	-0.2	-0.3	0.6	0.7
	lyxonic	-0.7	-0.6	-0.8	-0.6	-0.7	-0.5	-0.5	-0.7	-0.5	-0.6	-0.6	-0.6	-0.6	-0.7	-0.6	-0.4	-0.6	-0.5	0.4	0.5	-0.3	0.7	0.7	0.6	0.7	0.6	-0.4	-0.2	-0.6	0.1	-0.6	0.7	-0.5	-0.6	0.2	0.2	0.8	0.8	0.7	0.8	0.8	0.9	0.8	-0.4	-0.3	-0.4	-0.5	0.3
	urea	0.1	0	0.3	0.1	0.2	-0.1	-0.1	0.2	-0.1	0.1	0.2	0	0	0.2	0	0.4	0.2	0.3	0	-0.1	0.3	-0.2	-0.2	0	-0.2	-0.3	0.1	-0.2	-0.1	0.1	0	-0.2	0	0.1	-0.1	-0.1	-0.3	-0.1	-0.2	-0.3	-0.2	-0.3	-0.2	0.1	0.3	0.5	0.5	0.4
Sugars	Fructose	-0.2	-0.5	-0.2	-0.5	-0.5	-0.5	-0.6	-0.5	-0.6	-0.7	-0.7	-0.5	-0.6	-0.5	-0.7	-0.5	-0.6	-0.6	0.8	0.7	0.9	0.5	0.5	0.7	0.5	0.5	0.5	-0.2	-0.5	-0.7	-0.4	0.5	-0.6	-0.6	0.6	0.7	0.4	0.5	0.5	0	0.3	0.3	0.2	0.5	-0.4	-0.5	0.6	0.6
	Glucose	-0.5	-0.8	-0.5	-0.8	-0.8	-0.7	-0.8	-0.8	-0.9	-0.9	-0.9	-0.8	-0.9	-0.8	-0.9	-0.6	-0.9	-0.8	0.9	0.9	0.7	0.8	0.8	0.9	0.8	0.8	0.2	-0.3	-0.8	-0.6	-0.7	0.8	-0.8	-0.9	0.6	0.7	0.7	0.8	0.8	0.4	0.7	0.6	0.6	0.3	-0.5	-0.6	0.3	0.7
	Inositol	-0.8	-0.9	-0.9	-0.9	-1	-0.8	-0.8	-1	-0.9	-0.9	-0.9	-0.9	-0.9	-1	-0.9	-0.6	-0.9	-0.8	0.9	0.9	0.2	1	1	0.9	1	0.9	-0.2	-0.3	-0.9	-0.3	-0.8	0.9	-0.8	-0.9	0.4	0.6	1	1	1	0.9	1	1	1	-0.2	-0.5	-0.6	-0.2	0.6
	Sucrose	0.7	0.6	0.8	0.7	0.7	0.6	0.6	0.8	0.6	0.7	0.7	0.6	0.6	0.7	0.6	0.5	0.7	0.7	-0.5	-0.6	0.2	-0.8	-0.8	-0.7	-0.8	-0.7	0.4	0.1	0.7	0.2	0.7	-0.7	0.7	0.7	-0.3	-0.4	-0.8	-0.8	-0.8	-0.8	-0.8	-0.9	-0.8	0.2	0.3	0.6	0.5	-0.2
	betadfructo	0.6	0.4	0.7	0.4	0.6	0.3	0.3	0.6	0.3	0.5	0.5	0.4	0.4	0.6	0.4	0.6	0.5	0.5	-0.3	-0.4	0.4	-0.6	-0.6	-0.4	-0.6	-0.6	0.2	0	0.4	0.1	0.5	-0.6	0.4	0.5	-0.2	-0.3	-0.7	-0.5	-0.6	-0.7	-0.7	-0.7	-0.7	0.3	0.3	0.5	0.7	0
	glucopyranose	0.1	-0.1	0.1	-0.1	-0.1	0	-0.1	0	-0.2	-0.1	-0.2	-0.1	-0.1	0	-0.2	-0.1	-0.1	-0.2	0.1	0.1	0.3	0.1	0	0.1	0	0.1	0.4	-0.1	-0.1	-0.3	0	0.1	0	-0.1	0.3	0.3	0	0.2	0	-0.1	0	0	-0.1	0.5	-0.1	-0.1	0.2	0.1
	trehalose	0.6	0.7	0.7	0.8	0.8	0.6	0.7	0.8	0.7	0.9	0.9	0.7	0.7	0.8	0.8	0.8	0.8	0.8	-0.8	-0.8	-0.4	-0.8	-0.8	-0.8	-0.8	-0.8	-0.2	0.2	0.7	0.6	0.7	-0.8	0.7	0.8	-0.6	-0.7	-0.8	-0.8	-0.8	-0.5	-0.7	-0.7	-0.7	-0.1	0.5	0.7	0	-0.4
	Galactinol	0	-0.2	0.2	-0.1	0	-0.2	-0.3	-0.1	-0.3	-0.1	0	-0.2	-0.2	0	-0.2	0.2	-0.1	0	0.3	0.2	0.6	0	0.1	0.2	0	-0.1	0	-0.3	-0.2	-0.1	-0.1	-0.1	-0.2	-0.1	0	0	-0.1	0	0	-0.2	-0.1	-0.1	-0.1	0.2	0	0.2	0.7	0.5
	arabitol	-0.7	-0.5	-0.8	-0.6	-0.6	-0.5	-0.5	-0.7	-0.5	-0.6	-0.5	-0.6	-0.5	-0.6	-0.5	-0.3	-0.6	-0.5	0.4	0.5	-0.4	0.6	0.7	0.5	0.6	0.6	-0.5	-0.2	-0.5	0.1	-0.5	0.6	-0.5	-0.5	0.1	0.2	0.7	0.7	0.7	0.9	0.8	0.8	0.8	-0.5	-0.3	-0.4	-0.6	0
	morin	-0.5	-0.6	-0.5	-0.6	-0.6	-0.5	-0.6	-0.6	-0.6	-0.6	-0.6	-0.6	-0.6	-0.6	-0.6	-0.3	-0.6	-0.5	0.5	0.5	0.1	0.5	0.6	0.5	0.6	0.6	0	-0.3	-0.4	0	-0.2	0.7	-0.4	-0.6	0.6	0.6	0.6	0.6	0.6	0.5	0.5	0.5	0.5	-0.2	-0.4	-0.4	-0.1	0.1
	Rhamnose	-0.8	-0.7	-0.8	-0.8	-0.8	-0.7	-0.7	-0.8	-0.7	-0.8	-0.7	-0.8	-0.7	-0.8	-0.7	-0.4	-0.8	-0.6	0.6	0.7	-0.1	0.8	0.9	0.8	0.8	0.7	-0.4	-0.3	-0.7	0	-0.7	0.8	-0.7	-0.7	0.3	0.3	0.9	0.9	0.8	0.8	0.9	0.9	0.9	-0.3	-0.4	-0.4	-0.4	0.6
	Raffinose	-0.8	-0.7	-0.9	-0.7	-0.7	-0.7	-0.6	-0.8	-0.6	-0.6	-0.6	-0.7	-0.6	-0.7	-0.6	-0.3	-0.6	-0.5	0.4	0.5	-0.4	0.7	0.8	0.6	0.8	0.6	-0.6	-0.4	-0.7	0.2	-0.7	0.7	-0.6	-0.6	0.1	0.2	0.9	0.8	0.8	0.9	0.9	0.9	0.9	-0.6	-0.3	-0.3	-0.6	0.4
	Table S4C Correlation-based networks properties of CS and Shiraz grape cultivars.
Cultivar	Diameter	Nodes		Edges		Average			Nodal degree			Nodal degree			Transitivity
						nodal degree			minimal			maximal
CS	8	102		1771		34.7			1			64			0.79
Shiraz	6	99		1957		39.5			1			66			0.83
[truncated: 58 more columns]

## Sheet: Table S5
Table S5. List of significantly changed transcripts in Cabernet Sauvignon and Shiraz berry skin as the fruit develop from Veraison to postveraison stage. All differentially expressed genes that pass the threshold of FDR < 1% are listed with log2 fold change Test statistic, p-values whereas NA refers to genes that do not pass the threshold of FDR < 1% for that particular cultivar.
Gene ID	CS_log2.FC	CS_test_stat	CS_p_value	SH_log2.fold_change	SH_test_stat	SH_p_value	Functional_Annotation
VIT_00s0125g00200	-2.16212	3.18924	0.00142647	NA	NA	NA	No hit
VIT_00s0125g00270	-0.815807	4.11556	3.86e-05	-1.67705	5.85885	4.66e-09	TET10 (tetraspanin10)
VIT_00s0131g00010	-5.33905	4.05043	5.11e-05	NA	NA	NA	Annexin ANN4
VIT_00s0131g00130	-2.59466	3.6672	0.000245217	NA	NA	NA	Annexin ANN3
VIT_00s0131g00320	-3.03687	3.20119	0.00136861	NA	NA	NA	Isoamylase isoform 3
VIT_00s0153g00050	-0.552589	3.39492	0.000686487	NA	NA	NA	No hit
VIT_00s0169g00040	2.12519	-5.27677	1.31e-07	1.6013	-3.1468	0.00165067	No hit
VIT_00s0173g00260	1.29312	-3.48997	0.000483083	NA	NA	NA	far-red impaired responsive family protein
VIT_00s0174g00330	-1.17833	3.76091	0.000169296	-1.67555	3.29478	0.000984975	Ankyrin
VIT_00s0179g00320	0.55011	-3.48049	0.000500505	-0.857807	3.69833	0.00021702	Beta-ketoacyl-CoA synthase
VIT_00s0179g00360	-1.24669	6.36105	2e-10	-1.3479	5.47371	4.41e-08	Unknown protein
VIT_00s0181g00010	-1.67218	4.92888	8.27e-07	NA	NA	NA	Putative hexose transporter
VIT_00s0181g00050	-2.41868	4.15415	3.26e-05	NA	NA	NA	ARV1
VIT_00s0181g00080	-1.02022	5.0164	5.26e-07	NA	NA	NA	F-box family protein
VIT_00s0181g00180	-1.79769e+308	-1.79769e+308	0.00019302	-7.75195	3.67345	0.000239296	Diacylglycerol kinase
VIT_00s0184g00040	1.90107	-3.129	0.00175401	NA	NA	NA	R protein L6
VIT_00s0184g00050	-0.847044	4.02584	5.68e-05	NA	NA	NA	No hit
VIT_00s0184g00110	-3.7412	3.71615	0.000202285	NA	NA	NA	SUM2 (small ubiquitin-like modifier 2)
VIT_00s0186g00020	-0.718222	4.36886	1.25e-05	NA	NA	NA	PHO1-like protein
VIT_00s0187g00050	-5.22218	12.7459	0	-3.91649	6.49348	8.39e-11	Photosystem II 44 kDa reaction center psbC
VIT_00s0187g00060	-6.45726	6.23979	4.38e-10	NA	NA	NA	E3 ubiquitin-protein ligase HUWE1
VIT_00s0187g00080	-6.26579	16.2543	0	NA	NA	NA	Partial optokinetic response b
VIT_00s0187g00110	-1.60897	6.9204	4.5e-12	NA	NA	NA	SWIB complex BAF60b domain-containing protein
VIT_00s0187g00160	-4.33686	12.341	0	-3.13583	9.51014	0	No hit
VIT_00s0187g00350	0.551091	-3.48264	0.000496493	NA	NA	NA	No hit
VIT_00s0189g00010	-6.36609	4.30393	1.68e-05	-4.63855	7.94214	2e-15	Gibberellin-regulated protein 4 (GASA4)
VIT_00s0189g00050	-1.11061	3.52151	0.000429097	NA	NA	NA	CYP82C4
VIT_00s0194g00010	-2.37974	8.44829	0	-1.76137	4.44905	8.63e-06	Constans-like 10
VIT_00s0194g00020	-0.855888	4.02284	5.75e-05	-1.06799	3.59428	0.000325286	Phototropic-responsive NPH3
VIT_00s0194g00030	-0.814711	4.53262	5.83e-06	NA	NA	NA	forkhead-associated domain-containing protein
VIT_00s0194g00070	1.70129	-4.79679	1.61e-06	1.22011	-3.31549	0.000914814	Transcriptional adaptor (ADA2b)PROPORZ1
VIT_00s0194g00080	-2.69304	4.65016	3.32e-06	NA	NA	NA	Agenet domain-containing protein
VIT_00s0194g00100	0.742911	-3.72954	0.000191826	NA	NA	NA	TPD1 (tapetum determinant 1)
VIT_00s0194g00180	2.4686	-5.03165	4.86e-07	2.97439	-3.94089	8.12e-05	No hit
VIT_00s0194g00330	-3.04048	4.02049	5.81e-05	NA	NA	NA	No hit
VIT_00s0199g00040	-1.31143	7.44449	9.73e-14	NA	NA	NA	Cysteine desulfurase
VIT_00s0199g00090	-3.21004	3.38977	0.000699503	NA	NA	NA	Heat shock protein binding
VIT_00s0199g00130	0.86744	-3.94685	7.92e-05	NA	NA	NA	Cyclin delta-2 (CYCD2)
VIT_00s0199g00270	-1.00195	3.11784	0.00182183	NA	NA	NA	Pentatricopeptide repeat-containing protein
VIT_00s0199g00310	-2.2478	9.56766	0	NA	NA	NA	No hit
VIT_00s0203g00050	-1.17641	4.22065	2.44e-05	-1.60433	4.27074	1.95e-05
VIT_00s0203g00140	-1.39218	6.17369	6.67e-10	-2.01809	6.07823	1.22e-09	Zinc finger (B-box type)
VIT_00s0203g00180	1.01842	-4.94819	7.49e-07	NA	NA	NA	Transcription factor
VIT_00s0203g00210	-0.751045	3.26889	0.0010797	NA	NA	NA	Unknown protein
VIT_00s0204g00020	2.22503	-7.12196	1.06e-12	1.79727	-5.62548	1.85e-08	Subtilisin-like serine protease 3
VIT_00s0204g00040	-0.858429	4.00176	6.29e-05	NA	NA	NA	Glutamate dehydrogenase 2
VIT_00s0207g00010	0.618359	-3.91279	9.12e-05	-1.1577	4.93617	7.97e-07	Ring zinc finger ariadne protein ARI5
VIT_00s0207g00090	0.54744	-3.46233	0.000535521	0.701248	-3.18602	0.00144244	Pathogenesis-related protein 1 precursor (PRP 1)
VIT_00s0207g00120	-3.10347	3.63375	0.000279333	NA	NA	NA	Pentatricopeptide (PPR) repeat-containing protein
VIT_00s0207g00220	-1.6354	6.03677	1.57e-09	NA	NA	NA	No hit
VIT_00s0207g00230	-1.48065	6.7091	1.96e-11	-3.35855	7.33928	2.15e-13	COP9 signalosome complex subunit 4
VIT_00s0214g00040	-4.52147	9.1825	0	-3.40323	5.03947	4.67e-07	No hit
VIT_00s0214g00060	-1.03247	5.81405	6.1e-09	NA	NA	NA	F-box protein PP2-B1 (Protein phloem protein 2-like B1)
VIT_00s0214g00120	-3.1363	7.38723	1.5e-13	NA	NA	NA	Autophagy 4a (APG4a)
VIT_00s0214g00150	-3.93281	10.7163	0	NA	NA	NA	Proteasome 26S regulatory subunit (RPN2)
VIT_00s0214g00160	0.813591	-3.48544	0.000491336	NA	NA	NA	ADP-ribosylation factor
VIT_00s0216g00070	-0.68031	3.30031	0.000965784	NA	NA	NA	Metal transporter Nramp6
VIT_00s0218g00110	-2.55671	9.88995	0	NA	NA	NA	UDP-rhamnose/rhamnosyltransferase
VIT_00s0218g00160	-3.10897	3.35293	0.000799616	NA	NA	NA	Pentatricopeptide (PPR) repeat-containing protein
VIT_00s0218g00220	-1.78656	7.07575	1.49e-12	-4.60893	8.52081	0	Pentatricopeptide (PPR) repeat-containing protein
VIT_00s0220g00080	0.722554	-4.19929	2.68e-05	NA	NA	NA	Polygalacturonase GH28
VIT_00s0220g00180	-3.37227	8.37176	0	-3.38837	4.48627	7.25e-06	CC-NBS-LRR class
VIT_00s0225g00010	0.81314	-4.96581	6.84e-07	1.14572	-4.9425	7.71e-07	MATE efflux family protein
VIT_00s0225g00060	-2.06567	4.20505	2.61e-05	NA	NA	NA	Unknown protein
VIT_00s0225g00070	-4.08389	6.69478	2.16e-11	-6.24588	6.83095	8.44e-12	Alanine transaminase.
VIT_00s0225g00080	-2.8994	5.73561	9.72e-09	-3.49805	3.7042	0.000212062	Ribose-phosphate pyrophosphokinase 3
VIT_00s0225g00120	-3.99649	4.7803	1.75e-06	NA	NA	NA	Salt- and drought-induced ring finger1
VIT_00s0225g00230	7.85619	-17.4762	0	7.67844	-18.0895	0	Protein shoot gravitropism 7
VIT_00s0227g00030	1.70599	-3.87345	0.000107303	NA	NA	NA	A/G-specific adenine glycosylase
VIT_00s0227g00070	-1.03032	3.3558	0.00079136	NA	NA	NA	Iron-stress related protein
VIT_00s0227g00140	-1.06745	5.60562	2.08e-08	NA	NA	NA	MLO1
VIT_00s0227g00190	0.728443	-4.15271	3.29e-05	NA	NA	NA	No hit
VIT_00s0227g00200	-1.5075	7.81582	5.55e-15	-1.87816	5.99757	2e-09	Asparaginyl-tRNA synthetase
VIT_00s0229g00030	0.580651	-3.20945	0.00132991	NA	NA	NA	Matrix metalloproteinase
VIT_00s0229g00050	1.24337	-3.371	0.000748946	NA	NA	NA	Agenet domain-containing protein
VIT_00s0229g00140	-1.87767	4.54013	5.62e-06	NA	NA	NA	MSH4 (MUTS-like protein 4)
VIT_00s0230g00090	1.63924	-4.74057	2.13e-06	NA	NA	NA	No hit
VIT_00s0231g00070	-0.707745	4.3346	1.46e-05	NA	NA	NA	C-terminal processing protease
VIT_00s0233g00010	-1.28462	6.05299	1.42e-09	NA	NA	NA	No hit
VIT_00s0233g00180	1.00467	-5.94598	2.75e-09	0.767395	-3.29407	0.000987481	RPS4 (resistant to p. syringae 4)
VIT_00s0233g00190	1.1769	-3.26606	0.00109054	NA	NA	NA	TIR-NBS-LRR disease resistance
VIT_00s0238g00020	-4.15954	6.82746	8.64e-12	-3.20112	4.3415	1.42e-05	TIR-NBS-LRR disease resistance
VIT_00s0250g00020	0.513063	-3.25749	0.00112404	NA	NA	NA	Oxidoreductase, 2OG-Fe(II) oxygenase
VIT_00s0250g00030	1.47117	-6.72938	1.7e-11	0.897752	-3.12178	0.00179761	No hit
VIT_00s0252g00070	-0.530214	3.17166	0.00151569	NA	NA	NA	Calcium-binding protein CML
VIT_00s0252g00110	-4.08628	3.68692	0.000226985	NA	NA	NA	Monocopper oxidase SKS17 (SKU5 Similar 17)
VIT_00s0253g00040	-2.41631	5.78813	7.12e-09	-3.1101	5.52404	3.31e-08	Methyl jasmonate esterase
VIT_00s0253g00060	-4.11069	5.4343	5.5e-08	-3.6739	3.65575	0.000256429	Polyneuridine-aldehyde esterase precursor
VIT_00s0253g00140	-4.28585	3.89984	9.63e-05	-3.07189	3.4918	0.00047978	Heat shock cognate 70 kDa protein 3 (HSC70-3) (HSP70-3)
VIT_00s0253g00150	-3.03682	6.58288	4.61e-11	NA	NA	NA	Unknown
VIT_00s0258g00040	1.65182	-4.37934	1.19e-05	NA	NA	NA	Receptor serine/threonine kinase
VIT_00s0258g00050	1.74628	-6.90997	4.85e-12	1.281	-4.55297	5.29e-06	Pentatricopeptide repeat-containing protein
VIT_00s0258g00090	-2.04238	4.52372	6.08e-06	-2.28474	8.20936	2.22e-16	Unknown
VIT_00s0259g00070	-1.82439	9.58033	0	-1.35406	4.70552	2.53e-06	Oligopeptide transporter OPT3
VIT_00s0259g00110	-3.43115	7.93724	2e-15	-3.74491	7.91874	2.44e-15	Unknown protein
VIT_00s0259g00150	0.601304	-3.18715	0.00143681	NA	NA	NA	DNA-binding protein
VIT_00s0260g00060	-0.778541	4.64874	3.34e-06	NA	NA	NA	No hit
VIT_00s0260g00070	-0.759974	3.48149	0.000498635	NA	NA	NA	Receptor kinase RK20-1
VIT_00s0260g00080	-0.875693	5.37871	7.5e-08	-0.857465	3.74901	0.000177534	Receptor kinase RK20-1
VIT_00s0261g00020	-1.19331	3.47572	0.000509477	-1.56231	3.16243	0.00156457	No hit
VIT_00s0264g00050	-1.73916	9.46679	0	-1.70281	6.70178	2.06e-11	Pentatricopeptide (PPR) repeat-containing protein
VIT_00s0265g00050	0.616435	-3.71447	0.000203627	NA	NA	NA	Lectin-receptor like protein kinase 3
VIT_00s0265g00070	2.43935	-11.3827	0	1.94112	-6.93137	4.17e-12	No hit
VIT_00s0265g00090	-3.48777	18.5115	0	-1.67408	5.97459	2.31e-09	1,8-cineole synthase, chloroplast
VIT_00s0266g00020	2.3883	-3.15056	0.00162961	NA	NA	NA	Dynamin-2A
VIT_00s0266g00040	2.16467	-3.89911	9.65e-05	NA	NA	NA	No hit
VIT_00s0266g00070	2.84793	-3.70302	0.00021305	NA	NA	NA	No hit
VIT_00s0267g00030	-1.55988	4.20642	2.59e-05	-4.80952	8.18469	2.22e-16	far-red impaired responsive family protein
VIT_00s0269g00100	-1.28435	3.45126	0.000557971	NA	NA	NA	Ankyrin repeat protein family
VIT_00s0271g00010	2.09196	-7.05155	1.77e-12	NA	NA	NA	Pentatricopeptide (PPR) repeat-containing protein
VIT_00s0271g00100	-1.65706	3.44319	0.000574894	-2.83084	4.87611	1.08e-06	No hit
VIT_00s0274g00070	-4.44712	5.91642	3.29e-09	-4.00707	3.41748	0.000632029	No hit
VIT_00s0279g00090	1.45809	-3.99986	6.34e-05	1.04984	-3.47309	0.000514495	Methionine sulfoxide reductase
VIT_00s0283g00030	-1.34952	7.89024	3.11e-15	-0.942561	4.11982	3.79e-05	CBL-interacting protein kinase 9 (CIPK9)
VIT_00s0283g00070	-0.666682	3.36455	0.000766689	NA	NA	NA	Glutamate carboxypeptidase (AMP1)
VIT_00s0285g00040	1.79769e+308	1.79769e+308	4.82e-06	NA	NA	NA	ARK3 (Arabidopsis Receptor Kinase 3)
VIT_00s0286g00020	-2.04143	3.62293	0.000291284	NA	NA	NA	S-locus protein kinase
VIT_00s0286g00140	1.01996	-4.26286	2.02e-05	NA	NA	NA	No hit
VIT_00s0291g00100	1.18934	-5.26734	1.38e-07	NA	NA	NA	Ser/Thr receptor-like kinase1
VIT_00s0294g00080	-2.34249	3.12564	0.0017742	NA	NA	NA	Gibberellin 20-oxidase
VIT_00s0294g00090	-2.6624	5.04885	4.44e-07	NA	NA	NA	MYB divaricata
VIT_00s0299g00100	-0.768919	3.23261	0.00122665	NA	NA	NA	No hit
VIT_00s0299g00110	-1.96783	6.50024	8.02e-11	-2.48433	3.68646	0.000227396	No hit
VIT_00s0301g00050	-2.04941	7.84584	4.22e-15	-1.40535	4.25144	2.12e-05	Late embryogenesis abundant protein
VIT_00s0301g00060	-2.55297	5.16368	2.42e-07	NA	NA	NA	Late embryogenesis abundant protein
VIT_00s0304g00010	-2.31598	12.4108	0	-2.8169	9.75485	0	Lipid-associated family protein
VIT_00s0304g00070	-1.68811	9.78697	0	NA	NA	NA	No hit
VIT_00s0304g00080	-3.73761	5.99123	2.08e-09	-3.44852	4.33187	1.48e-05	Histone-lysine N-methyltransferase, H3 lysine-9 specific SUVH5
VIT_00s0313g00040	-0.585082	3.36793	0.000757355	-2.01002	7.87017	3.55e-15	Chloride channel protein CLC-A
VIT_00s0317g00050	-1.78018	9.1033	0	NA	NA	NA	Dehydroascorbate reductase
VIT_00s0317g00110	0.679549	-4.0539	5.04e-05	0.988332	-4.36322	1.28e-05	No hit
VIT_00s0317g00130	-1.06171	5.96254	2.48e-09	NA	NA	NA	Beta-galactosidase 10
VIT_00s0317g00140	2.8659	-9.04237	0	3.00861	-8.87061	0	Glutamate carboxypeptidase (AMP1)
VIT_00s0322g00030	0.879677	-4.18349	2.87e-05	NA	NA	NA	Pectin methylesterase inhibitor
VIT_00s0323g00100	-6.82918	4.9396	7.83e-07	-2.88564	3.35213	0.000801936	Cis-zeatin O-beta-D-glucosyltransferase
VIT_00s0324g00020	-1.50462	3.48465	0.000492776	NA	NA	NA	Pentatricopeptide (PPR) repeat-containing
VIT_00s0324g00030	-4.06552	8.37772	0	-3.1082	3.51622	0.000437742	UDP-glycosyltransferase 85A1
VIT_00s0324g00070	0.792896	-4.91951	8.68e-07	NA	NA	NA	Glutamate carboxypeptidase (AMP1)
VIT_00s0324g00080	-1.5911	4.20852	2.57e-05	-1.57391	3.20597	0.0013461	Small G protein / RhoGAP
VIT_00s0333g00040	0.671562	-3.12167	0.00179828	NA	NA	NA	S-receptor kinase 1
VIT_00s0333g00060	-4.3932	10.4736	0	-6.04707	5.23159	1.68e-07	R protein MLA10
VIT_00s0333g00070	-0.818269	4.16767	3.08e-05	NA	NA	NA	Arginine decarboxylase [Vitis vinifera]
VIT_00s0337g00010	0.781776	-4.4616	8.14e-06	1.21142	-4.53933	5.64e-06	Unknown protein
VIT_00s0338g00020	-0.660133	3.70577	0.000210751	NA	NA	NA	Endo-1,4-beta-glucanase korrigan (KOR)
VIT_00s0338g00030	-1.04415	5.745	9.19e-09	NA	NA	NA	UDP-N-acetylglucosamine transferase subunit alg13
VIT_00s0340g00040	-3.64124	9.76229	0	-3.01898	3.30474	0.000950655	Dual specificity protein phosphatase
VIT_00s0340g00050	1.60066	-3.93491	8.32e-05	NA	NA	NA	Transposon protein, CACTA, En/Spm sub-class
VIT_00s0340g00060	1.98683	-3.58145	0.000341687	NA	NA	NA	Unknown protein
VIT_00s0341g00030	-0.77086	4.41004	1.03e-05	NA	NA	NA	No hit
VIT_00s0346g00080	-2.88838	6.92771	4.28e-12	NA	NA	NA	Avr9/Cf-9 rapidly elicited protein 20
VIT_00s0353g00050	-1.59717	5.20084	1.98e-07	NA	NA	NA	Unknown protein
VIT_00s0353g00060	-1.89117	7.06913	1.56e-12	-1.24895	3.43587	0.000590652	Pollen Ole e 1 allergen and extensin
VIT_00s0357g00010	-1.46666	6.70788	1.97e-11	-0.950691	3.27782	0.00104611	Inositol polyphosphate 5-phosphatase I
VIT_00s0357g00060	-2.32844	8.31002	0	NA	NA	NA	No hit
VIT_00s0357g00100	-1.42761	7.24313	4.39e-13	-1.07765	4.45877	8.24e-06	Unknown protein
VIT_00s0357g00130	-5.36777	5.51043	3.58e-08	NA	NA	NA	Anthocyanidin reductase ANR2
VIT_00s0361g00080	0.515133	-3.27728	0.00104811	NA	NA	NA	CRK10 (cysteine-rich RLK10)
VIT_00s0370g00020	0.571262	-3.49205	0.000479327	0.729046	-3.15206	0.00162121	Cinnamyl alcohol dehydrogenase
VIT_00s0370g00070	-2.68043	11.9842	0	-1.4493	4.11498	3.87e-05	Mannitol dehydrogenase
VIT_00s0371g00040	3.72255	-3.90223	9.53e-05	3.81557	-3.19451	0.0014007	Mannitol dehydrogenase
VIT_00s0371g00100	-2.56376	10.9938	0	-4.80478	4.69145	2.71e-06	Linalool synthase
VIT_00s0373g00010	-1.04814	5.18413	2.17e-07	-1.28792	4.71705	2.39e-06	S-locus lectin protein kinase
VIT_00s0373g00030	-3.25277	5.41227	6.22e-08	NA	NA	NA	S-locus lectin protein kinase
VIT_00s0374g00050	-0.590265	3.58764	0.000333682	NA	NA	NA	Ent-kaurene synthase
VIT_00s0375g00030	-3.10203	4.6	4.23e-06	-5.33409	8.77738	0	CC-NBS-LRR class
VIT_00s0375g00050	-0.906936	3.30118	0.000962777	NA	NA	NA	Nucleotide binding
VIT_00s0385g00010	2.19742	-3.30327	0.000955636	NA	NA	NA	Xyloglucan endotransglucosylase/hydrolase precursor
VIT_00s0385g00020	1.78069	-3.81684	0.000135173	NA	NA	NA	E3 ubiquitin-protein ligase FANCL
VIT_00s0386g00030	0.683205	-4.053	5.06e-05	NA	NA	NA	DNA mismatch repair protein MSH3
VIT_00s0386g00040	1.87503	-4.55644	5.2e-06	NA	NA	NA	Transducin family protein / WD-40 repeat
VIT_00s0386g00050	-4.1143	19.6828	0	-5.77156	12.8304	0	Receptor kinase homolog LRK14
VIT_00s0388g00010	-1.35044	3.23714	0.00120733	NA	NA	NA	Tetratricopeptide helical
VIT_00s0388g00020	-2.36959	9.36061	0	NA	NA	NA	Ser/Thr receptor-like kinase1
VIT_00s0388g00050	-2.32516	5.90894	3.44e-09	NA	NA	NA	CYP72A54
VIT_00s0388g00090	-2.24468	6.24105	4.35e-10	NA	NA	NA	Unknown
VIT_00s0389g00030	-0.964121	3.84339	0.000121347	-1.52773	4.755	1.98e-06	Preprotein translocase subunit SecG
VIT_00s0391g00010	-1.43572	6.10359	1.04e-09	-1.41053	3.39057	0.000697471	3-deoxy-D-arabino-heptulosonate 7-phosphate synthase
VIT_00s0391g00040	-0.787589	3.74896	0.000177568	NA	NA	NA	(E,E)-alpha-farnesene synthase
VIT_00s0394g00030	-0.652889	3.94313	8.04e-05	NA	NA	NA	HcrVf1 protein
VIT_00s0397g00010	-2.00139	8.82343	0	-1.06435	3.68748	0.000226486	S-receptor kinase KIK1 precursor
VIT_00s0397g00050	-2.30167	6.00875	1.87e-09	NA	NA	NA	Protein kinase
VIT_00s0399g00020	1.90448	-9.2225	0	NA	NA	NA	Dynamin-2A
VIT_00s0400g00020	-1.83473	6.48807	8.69e-11	NA	NA	NA	Pre-mRNA-splicing factor SYF1
VIT_00s0406g00010	-3.74561	7.03216	2.03e-12	-3.34339	3.66618	0.000246199	Catalytic/ transferase
VIT_00s0407g00020	-0.918301	4.38755	1.15e-05	NA	NA	NA	Kinesin motor protein
VIT_00s0407g00050	-2.96589	6.69323	2.18e-11	NA	NA	NA	Receptor kinase RK20-1
VIT_00s0411g00010	-5.51818	4.88231	1.05e-06	NA	NA	NA	TIR-NBS-LRR-TIR disease resistance protein
VIT_00s0414g00020	-1.12758	5.53939	3.04e-08	-1.89132	5.92154	3.19e-09	Bromodomain protein
VIT_00s0415g00070	-0.966193	5.67153	1.42e-08	-0.969886	3.81007	0.000138929	Hcr2-5B
VIT_00s0421g00040	-2.35782	6.94159	3.88e-12	NA	NA	NA	Receptor serine/threonine kinase
VIT_00s0425g00030	-2.73084	3.92742	8.59e-05	NA	NA	NA	TUBBY like protein 3 TLP3
VIT_00s0438g00020	1.29649	-4.05259	5.07e-05	NA	NA	NA	ATP synthase subunit 9, mitochondrial
VIT_00s0441g00020	-1.27517	5.71021	1.13e-08	NA	NA	NA	Unknown
VIT_00s0445g00040	3.52863	-3.55872	0.000372666	NA	NA	NA	Subtilase
VIT_00s0456g00020	1.06392	-3.49689	0.000470718	NA	NA	NA	Unknown
VIT_00s0476g00020	2.40004	-5.85699	4.71e-09	NA	NA	NA	Mg2+-importing ATPase
VIT_00s0477g00010	-1.84815	5.91364	3.35e-09	NA	NA	NA	Protein kinase 6
VIT_00s0480g00060	-1.01566	6.03402	1.6e-09	-3.32414	7.73762	1.02e-14	CDPK protein kinase
VIT_00s0483g00010	-0.649137	3.28794	0.00100925	NA	NA	NA	ARK3 (Arabidopsis Receptor Kinase 3)
VIT_00s0483g00020	0.849029	-3.68813	0.000225912	NA	NA	NA	S-locus lectin protein kinase
VIT_00s0485g00010	-2.7524	8.287	2.22e-16	NA	NA	NA	No hit
VIT_00s0499g00020	-7.91232	4.0591	4.93e-05	-4.49833	3.23984	0.00119597	No hit
VIT_00s0508g00020	0.919711	-4.26309	2.02e-05	1.03283	-3.57238	0.000353757	Peroxidase 64
VIT_00s0508g00030	0.600568	-3.74046	0.000183681	NA	NA	NA	Pre-rRNA processing protein ESF1
VIT_00s0510g00040	0.687392	-3.67433	0.000238474	NA	NA	NA	Unknown protein
VIT_00s0510g00050	-0.720005	3.80955	0.000139221	NA	NA	NA	R protein MLA10
VIT_00s0521g00010	-2.75058	5.44404	5.21e-08	NA	NA	NA	Cellulose synthase CSLC06
VIT_00s0524g00010	-1.24806	4.37713	1.2e-05	NA	NA	NA	Pentatricopeptide (PPR) repeat-containing
VIT_00s0525g00020	-0.86914	3.41188	0.00064517	NA	NA	NA	VQ motif-containing protein
VIT_00s0525g00050	-4.08461	6.01645	1.78e-09	NA	NA	NA	No hit
VIT_00s0527g00010	1.02079	-3.54569	0.00039158	NA	NA	NA	Acetyl-CoA acetyltransferase, cytosolic 1
VIT_00s0527g00020	-0.976945	5.13229	2.86e-07	NA	NA	NA	Cellulose synthase CSLE1
VIT_00s0532g00020	0.599974	-3.15678	0.00159521	NA	NA	NA	Cytotoxin precursor (Leucocidin)
VIT_00s0533g00050	-1.25991	7.13353	9.78e-13	-0.788515	3.32084	0.000897467	Unknown
VIT_00s0541g00020	-1.92806	4.2942	1.75e-05	NA	NA	NA	MSH4 (MUTS-like protein 4)
VIT_00s0558g00010	-0.730472	3.44787	0.000565029	NA	NA	NA	Unknown
VIT_00s0567g00060	-5.04815	7.74975	9.1e-15	-3.29481	3.75296	0.000174761	No hit
VIT_00s0583g00030	-0.901875	3.84511	0.000120499	-1.50564	4.55973	5.12e-06	Stem-specific protein TSJT1
VIT_00s0583g00040	-0.917602	5.26162	1.43e-07	NA	NA	NA	Replication factor A 1, rfa1
VIT_00s0586g00010	1.0622	-5.81481	6.07e-09	NA	NA	NA	Cytochrome c biogenesis protein CcmE
VIT_00s0587g00040	0.844981	-3.58339	0.000339169	NA	NA	NA	Pentatricopeptide (PPR) repeat-containing protein
VIT_00s0590g00020	0.899212	-5.41317	6.19e-08	1.28773	-5.4391	5.36e-08	ARK3 (Arabidopsis Receptor Kinase 3)
VIT_00s0591g00020	1.48067	-7.52633	5.22e-14	NA	NA	NA	CDP-diacylglycerol synthetase
VIT_00s0615g00010	1.59178	-4.9091	9.15e-07	0.857942	-3.3694	0.000753312	Triacylglycerol lipase
VIT_00s0625g00040	0.640397	-3.33285	0.000859604	0.966587	-3.93174	8.43e-05	AP2 domain-containing transcription factor TINY
VIT_00s0642g00010	-0.983303	4.94387	7.66e-07	NA	NA	NA	Unknown
VIT_00s0646g00030	-0.574996	3.32287	0.000890971	NA	NA	NA	Unknown protein
VIT_00s0647g00010	1.37228	-5.15813	2.49e-07	NA	NA	NA	Microtubule organization 1 protein (MOR1)
VIT_00s0652g00010	-4.68455	13.9897	0	-3.24289	5.77411	7.74e-09	Unknown
VIT_00s0652g00030	0.674474	-4.1191	3.8e-05	NA	NA	NA	Unknown protein
VIT_00s0657g00010	-0.703387	3.4017	0.000669682	NA	NA	NA	Integral membrane family protein
VIT_00s0662g00030	-1.23537	5.71088	1.12e-08	-0.970477	3.58236	0.000340505	Unknown protein
VIT_00s0665g00030	-2.0654	5.58565	2.33e-08	-1.99427	4.13544	3.54e-05	Ribosomal protein P0 acidic
VIT_00s0669g00010	-1.08772	4.4085	1.04e-05	NA	NA	NA	No hit
VIT_00s0670g00010	-0.68012	3.87201	0.000107943	NA	NA	NA	ABC transporter G member 7
VIT_00s0670g00020	0.712155	-3.276	0.0010529	NA	NA	NA	RuvB DNA helicase protein
VIT_00s0687g00010	-3.16816	3.25924	0.0011171	NA	NA	NA	S-linalool synthase
VIT_00s0691g00010	1.90386	-3.46445	0.000531321	NA	NA	NA	No hit
VIT_00s0710g00020	-2.12991	11.0691	0	-1.40072	3.59538	0.000323922	MADS-box protein AGL24
VIT_00s0732g00010	-2.9204	11.5564	0	-1.33274	3.66426	0.000248056	Ribosomal protein L23
VIT_00s0742g00030	-1.1802	5.6316	1.79e-08	NA	NA	NA	Receptor kinase RK20-1
VIT_00s0753g00010	-3.55658	5.02602	5.01e-07	-4.2874	3.67976	0.000233455	H(+)-ATPase 7 AHA7
VIT_00s0769g00010	-0.636291	3.59461	0.000324883	NA	NA	NA	Katanin p80 (WD repeat containing) subunit B 1
VIT_00s0771g00020	-0.792735	4.47566	7.62e-06	-0.88657	3.45334	0.000553688	Centromere protein
VIT_00s0800g00010	-2.97999	8.30294	0	-2.78972	4.62681	3.71e-06	Unknown protein
VIT_00s0802g00010	-2.91912	8.53607	0	-2.55691	4.79483	1.63e-06	Unknown
VIT_00s0802g00020	-5.00487	12.0156	0	-2.70842	5.11652	3.11e-07	Unknown
VIT_00s0804g00020	-4.03927	10.112	0	-2.41613	3.62087	0.000293618	Nucleobase-ascorbate transporter 11 (NAT11)
VIT_00s0809g00020	1.03762	-3.48962	0.000483708	NA	NA	NA	Anthocyanidine rhamnosyl-transferase
VIT_00s0813g00010	-0.875577	4.07859	4.53e-05	NA	NA	NA	Gag-pol polyprotein
VIT_00s0895g00010	-2.48631	4.78633	1.7e-06	-2.05324	3.30331	0.000955505	RabGAP/TBC domain-containing protein
VIT_00s0897g00010	-0.709255	3.53292	0.000410997	NA	NA	NA	Zinc finger (C3HC4-type ring finger) protein (RMA1)
VIT_00s0904g00010	-0.956642	5.77708	7.6e-09	-1.41477	6.00304	1.94e-09	HEAT repeat-containing protein
VIT_00s0929g00020	-0.888745	4.51986	6.19e-06	NA	NA	NA	No hit
VIT_00s0941g00020	-3.4736	10.0837	0	-3.33779	3.88531	0.000102199	Coatamer alpha subunit (HEPCOP)
VIT_00s0945g00010	-3.89046	11.5585	0	-2.57584	4.2536	2.1e-05	FK506-binding protein 4/5 ROF1 (rotamase FKBP 1)
VIT_00s0956g00020	-3.86528	10.3173	0	-2.68544	3.80195	0.000143559	Transducin protein
VIT_00s0958g00020	-0.523721	3.23462	0.00121806	NA	NA	NA	Cellulose synthase CSLE1
VIT_00s0960g00010	-1.39846	6.73422	1.65e-11	NA	NA	NA	Cellulose synthase CSLE1
VIT_00s0983g00010	-1.63541	6.17004	6.83e-10	NA	NA	NA	Zinc finger (MYND type)
VIT_00s1003g00010	-1.23717	5.02574	5.01e-07	NA	NA	NA	E3 ubiquitin-protein ligase CHIP
VIT_00s1034g00010	-1.04573	4.37343	1.22e-05	NA	NA	NA	Subtilase
VIT_00s1194g00020	-1.64161	7.47547	7.68e-14	NA	NA	NA	ADP,ATP carrier protein
VIT_00s1217g00010	1.35073	-8.59634	0	NA	NA	NA	Seryl-tRNA synthetase
VIT_00s1240g00010	-6.99461	4.15138	3.3e-05	-3.08833	5.11533	3.13e-07	No hit
VIT_00s1251g00010	-1.49262	4.55331	5.28e-06	NA	NA	NA	Phospholipid-transporting ATPase
VIT_00s1274g00010	-0.722855	4.47367	7.69e-06	NA	NA	NA	Nuclear transcription factor Y subunit B-3
VIT_00s1322g00010	-1.30735	6.03709	1.57e-09	-1.52127	5.18282	2.19e-07	Unknown
VIT_00s1328g00020	-3.12171	8.64452	0	-2.54117	5.44342	5.23e-08	DNA-directed RNA polymerase III subunit C34
VIT_00s1343g00010	-1.13692	3.33733	0.000845879	NA	NA	NA	No hit
VIT_00s1361g00010	1.75597	-5.0124	5.38e-07	NA	NA	NA	Transducin protein
VIT_00s1364g00010	0.949545	-5.65315	1.58e-08	NA	NA	NA	Unknown protein
VIT_00s1365g00010	-2.23804	3.31585	0.000913652	NA	NA	NA	Pentatricopeptide (PPR) repeat-containing protein
VIT_00s1373g00020	-5.02275	5.78704	7.16e-09	NA	NA	NA	F-box family protein
VIT_00s1403g00010	-0.971484	3.36363	0.000769239	-1.25063	3.56534	0.00036338	Ankyrin repeat
VIT_00s1405g00010	1.27715	-4.48919	7.15e-06	NA	NA	NA	Kinesin light chain
VIT_00s1488g00020	0.882862	-3.4232	0.000618881	NA	NA	NA	RAB GTPase RAB2
VIT_00s1490g00010	3.04259	-8.67973	0	5.04056	-8.943	0	Fibrillin-11
VIT_00s1542g00010	1.94541	-6.6697	2.56e-11	1.7631	-5.45807	4.81e-08	Lectin-receptor like protein kinase 3
VIT_00s1566g00010	0.950207	-4.27612	1.9e-05	NA	NA	NA	No hit
VIT_00s1569g00010	-1.14821	5.86807	4.41e-09	NA	NA	NA	UDP-glucosyltransferase
VIT_00s1764g00020	-1.28296	5.64433	1.66e-08	-1.6396	4.12251	3.75e-05	Ser/Thr receptor-like kinase1
VIT_00s1830g00010	-2.27387	9.64081	0	NA	NA	NA	Ankyrin repeat protein
VIT_00s2001g00010	-0.917999	5.12413	2.99e-07	NA	NA	NA	No hit
VIT_00s2015g00010	-5.58118	5.1046	3.31e-07	NA	NA	NA	Tobamovirus multiplication 1
VIT_00s2038g00010	-1.13537	4.55537	5.23e-06	-1.45953	3.99778	6.39e-05	3-hydroxyisobutyrate dehydrogenase
VIT_00s2086g00010	-5.71929	15.9622	0	-4.04621	8.46444	0	R protein PRF disease resistance protein
VIT_00s2125g00010	-2.60319	9.97239	0	-1.54862	3.64503	0.000267362	No hit
VIT_00s2178g00010	-3.27738	4.10392	4.06e-05	NA	NA	NA	Dihydrouridine synthase 2
VIT_00s2188g00010	-2.88312	16.1753	0	-2.67485	10.2805	0	CTV.20
VIT_00s2248g00010	2.00273	-4.85679	1.19e-06	1.22907	-3.58175	0.000341304	No hit
VIT_00s2254g00010	-3.51799	5.15549	2.53e-07	-2.11115	6.6453	3.03e-11	Armadillo/beta-catenin repeat
VIT_00s2300g00010	-1.94547	5.60966	2.03e-08	-1.51732	3.21783	0.00129164	Heat shock protein 81-4 (HSP81-4)
VIT_00s2341g00010	-1.22189	5.65944	1.52e-08	NA	NA	NA	NADH dehydrogenase, putative
VIT_00s2342g00010	-1.44296	6.96904	3.19e-12	NA	NA	NA	Unknown protein
VIT_00s2349g00010	-0.797018	4.60885	4.05e-06	NA	NA	NA	S-locus lectin protein kinase
VIT_00s2364g00010	-0.683023	4.06223	4.86e-05	NA	NA	NA	CC-NBS-LRR class
VIT_00s2365g00010	1.74665	-3.21106	0.00132247	NA	NA	NA	Unknown
VIT_00s2380g00010	-3.43437	3.18781	0.00143353	NA	NA	NA	EMB2261
VIT_00s2395g00010	-0.956513	3.32095	0.000897104	NA	NA	NA	Hexokinase-2
VIT_00s2526g00010	1.81192	-4.30337	1.68e-05	NA	NA	NA	WRKY DNA-binding protein 21
VIT_00s2527g00010	-1.36186	7.09971	1.25e-12	NA	NA	NA	S-locus lectin protein kinase
VIT_00s2607g00010	-0.523539	3.17835	0.00148114	NA	NA	NA	Acetyl-CoA carboxylase
VIT_00s2620g00010	1.52585	-3.54305	0.000395524	NA	NA	NA	Protein kinase
VIT_00s2769g00010	-1.04995	3.68058	0.000232709	NA	NA	NA	No hit
VIT_00s2840g00010	0.542139	-3.35971	0.000780246	NA	NA	NA	No hit
VIT_00s2847g00010	1.79769e+308	1.79769e+308	8.65e-05	4.50697	-4.43417	9.24e-06	No hit
VIT_01s0010g00060	0.871972	-5.31689	1.06e-07	0.811975	-3.51122	0.000446048	CTP-synthetase
VIT_01s0010g00240	-0.961548	5.09309	3.52e-07	NA	NA	NA	No hit
VIT_01s0010g00330	-4.20608	6.35809	2.04e-10	-3.74087	5.05593	4.28e-07	WD-40 repeat protein
VIT_01s0010g00510	-1.72371	8.42672	0	-1.91728	5.86791	4.41e-09	Translin-associated factor X
VIT_01s0010g00530	2.10369	-10.4811	0	2.01435	-7.3557	1.9e-13	Phosphatidylinositol 4-kinase type-II
VIT_01s0010g00600	-0.935641	5.14588	2.66e-07	-0.924147	3.42218	0.000621211	Esterase/lipase/thioesterase
VIT_01s0010g00750	-1.00453	3.93487	8.32e-05	NA	NA	NA	No hit
VIT_01s0010g00950	-0.541786	3.37682	0.000733295	NA	NA	NA	F-box family protein
VIT_01s0010g01080	-1.147	4.39278	1.12e-05	NA	NA	NA	No hit
VIT_01s0010g01090	-1.72861	3.28752	0.00101075	-1.7785	3.26674	0.00108793	Zinc finger (DHHC type)
VIT_01s0010g01200	0.974188	-5.44247	5.25e-08	NA	NA	NA	23S ribosomal RNA
VIT_01s0010g01280	-0.638598	3.6832	0.000230322	NA	NA	NA	No hit
VIT_01s0010g01390	-2.9431	16.1762	0	-2.92752	10.7232	0	Pentatricopeptide (PPR) repeat-containing protein
VIT_01s0010g01430	-1.15586	6.81629	9.34e-12	NA	NA	NA	MADS-box agamous-like 62
VIT_01s0010g01570	1.62606	-3.64009	0.000272545	NA	NA	NA	Receptor protein kinase
VIT_01s0010g01770	0.62546	-3.56947	0.000357698	NA	NA	NA	Regulator of nonsense transcripts 1
VIT_01s0010g01810	0.604935	-3.47524	0.0005104	NA	NA	NA	DEAD/DEAH box helicase (RH10)
VIT_01s0010g01830	-3.09327	11.4842	0	-2.00358	4.1377	3.51e-05	Pentatricopeptide (PPR) repeat-containing protein
VIT_01s0010g01840	-1.8207	3.87838	0.000105155	NA	NA	NA	Nuclear transcription factor Y subunit B-5
VIT_01s0010g01870	1.77641	-5.02573	5.02e-07	NA	NA	NA	Anionic peroxidase
VIT_01s0010g02080	0.584417	-3.40082	0.000671837	NA	NA	NA	Z-ring ARC3
VIT_01s0010g02100	-0.906707	3.83592	0.000125097	-1.67908	3.39415	0.000688414	RGS1 (regulator of G-protein SIGNALING 1)
VIT_01s0010g02210	-1.17534	6.42362	1.33e-10	-1.41276	5.6303	1.8e-08	Unknown protein
VIT_01s0010g02230	1.05719	-4.18248	2.88e-05	NA	NA	NA	Cytokinin B-type response regulator 5
VIT_01s0010g02290	-1.36142	5.24275	1.58e-07	NA	NA	NA	Protein phosphatase 2 (formerly 2A), regulatory subunit B'
VIT_01s0010g02380	0.581004	-3.57195	0.000354328	0.736035	-3.23359	0.00122246	ABC transporter C member 9
VIT_01s0010g02670	-0.891976	5.16403	2.42e-07	-1.16945	4.64544	3.39e-06	Lipoxygenase
VIT_01s0010g02810	-0.603584	3.15735	0.0015921	-0.976862	3.47757	0.000505977	AAA-type ATPase
VIT_01s0010g02820	-1.51503	4.14397	3.41e-05	NA	NA	NA	AAA-type ATPase
VIT_01s0010g02870	-2.56759	4.00529	6.19e-05	NA	NA	NA	Calmodulin CML37
VIT_01s0010g02890	-0.639207	3.28417	0.00102282	-1.14867	3.91125	9.18e-05	Calmodulin CML37
VIT_01s0010g03060	-1.79769e+308	-1.79769e+308	0.000530589	NA	NA	NA	No hit
VIT_01s0010g03370	-0.903945	4.07598	4.58e-05	NA	NA	NA	Caffeoyl-CoA O-methyltransferase
VIT_01s0010g03540	-4.46988	4.14665	3.37e-05	NA	NA	NA	RW1
VIT_01s0010g03620	-0.994507	6.12199	9.24e-10	-1.7028	7.24495	4.33e-13	Unknown protein
VIT_01s0010g03630	1.46679	-6.20897	5.33e-10	1.18682	-3.92423	8.7e-05	Splicing factor YT521-B
VIT_01s0010g03710	-2.32251	6.61733	3.66e-11	-2.48017	4.47523	7.63e-06	Nuclear transport factor 2B
VIT_01s0010g03830	-0.577962	3.51807	0.000434701	NA	NA	NA	Unknown
VIT_01s0010g03850	-0.727333	3.89575	9.79e-05	-0.913777	3.6052	0.00031191	Unknown protein
VIT_01s0010g03860	-1.00876	4.30678	1.66e-05	NA	NA	NA	WRKY DNA-binding protein 75
VIT_01s0010g03890	-1.68042	6.32344	2.56e-10	-2.12881	3.99685	6.42e-05	Unknown
VIT_01s0010g03910	-1.38447	6.98203	2.91e-12	-0.920484	3.32122	0.000896253	No hit
VIT_01s0010g03930	1.69463	-5.0909	3.56e-07	2.90806	-9.24137	0	Unknown protein
VIT_01s0010g03980	-0.71264	3.29074	0.000999259	NA	NA	NA	No hit
VIT_01s0011g00060	-2.89259	15.1989	0	-1.73757	5.9098	3.43e-09	Squamosa promoter-binding protein 6 (SPL6)
VIT_01s0011g00110	-1.88535	7.71916	1.18e-14	-1.37144	4.16507	3.11e-05	Brassinosteroid-6-oxidase [Vitis vinifera]
VIT_01s0011g00120	-4.54326	13.324	0	-3.28165	6.06062	1.36e-09	Brassinosteroid-6-oxidase [Vitis vinifera]
VIT_01s0011g00130	-2.38422	4.15931	3.19e-05	-2.04939	4.04294	5.28e-05	Cytochrome b5 isoform Cb5-D
VIT_01s0011g00220	0.895164	-3.75783	0.000171392	NA	NA	NA	WRKY2 transcription factor
VIT_01s0011g00250	-0.890229	4.68278	2.83e-06	-1.03068	3.5109	0.00044659	Protein Phosphatase 2A subunit A3 PP2AA3
VIT_01s0011g00370	-0.91385	5.22396	1.75e-07	-1.18632	5.14127	2.73e-07	No hit
VIT_01s0011g00410	-0.830823	4.1311	3.61e-05	NA	NA	NA	Metallophosphatase
VIT_01s0011g00590	-2.45515	10.0283	0	-2.50181	7.00923	2.4e-12	Pentatricopeptide (PPR) repeat
VIT_01s0011g00610	-1.77004	8.37094	0	-1.76533	6.22854	4.71e-10	SNAP25A protein
VIT_01s0011g00620	-0.645443	3.4456	0.000569796	NA	NA	NA	Ribosomal protein S19 (RPS19A) 40S
VIT_01s0011g00640	-0.535441	3.27676	0.00105006	NA	NA	NA	Myb family transcription factor / ELM2 domain-containing
VIT_01s0011g00650	0.813224	-5.11446	3.15e-07	NA	NA	NA	Zinc finger (C2H2 type) family
VIT_01s0011g00670	-1.75782	3.2714	0.00107017	NA	NA	NA	Alpha-1,4-glucan phosphorylase type H
VIT_01s0011g00680	-0.981894	5.85185	4.86e-09	-0.800481	3.3017	0.000961008	Processing peptidase beta subunit, mitochondrial
VIT_01s0011g00690	-0.662162	3.87282	0.000107581	NA	NA	NA	Glycosyl hydrolase family 1
VIT_01s0011g00720	0.939884	-4.88096	1.06e-06	NA	NA	NA	DnaJ homolog, subfamily C, member 2 gonidia forming protein GlsA
VIT_01s0011g00790	0.511735	-3.1792	0.00147685	NA	NA	NA	Unknown protein
VIT_01s0011g00820	-2.48951	7.84863	4.22e-15	NA	NA	NA	Pentatricopeptide (PPR) repeat-containing
VIT_01s0011g00830	-1.43777	7.11195	1.14e-12	-1.3414	4.60574	4.11e-06	Pentatricopeptide (PPR) repeat-containing protein
VIT_01s0011g00920	-1.14369	4.26236	2.02e-05	-1.91873	5.38793	7.13e-08	RPM1 (resistance to p. syringae pv maculicola 1)
VIT_01s0011g01050	1.57609	-10.0519	0	1.9193	-8.7636	0	Molybdenum cofactor sulfurase
VIT_01s0011g01100	1.14955	-3.43702	0.00058815	NA	NA	NA	Haloacid dehalogenase hydrolase
VIT_01s0011g01180	-1.15849	4.48446	7.31e-06	NA	NA	NA	Suppressor of FRIGIDA4
VIT_01s0011g01280	-2.32765	13.5892	0	-2.37446	9.00013	0	RNA recognition motif (RRM)-containing protein
VIT_01s0011g01290	-0.904077	5.19107	2.09e-07	NA	NA	NA	No hit
VIT_01s0011g01300	-3.23882	12.4755	0	NA	NA	NA	Copper-transporting ATPase RAN1
VIT_01s0011g01460	-0.808249	3.34533	0.000821842	NA	NA	NA	Peroxisomal 2,4-dienoyl-CoA reductase
VIT_01s0011g01480	0.693609	-3.82514	0.000130699	NA	NA	NA	Transparent testa16
VIT_01s0011g01510	-0.652882	3.78771	0.000152042	NA	NA	NA	Ser/Thr protein kinase
VIT_01s0011g01640	-0.738516	3.91307	9.11e-05	NA	NA	NA	Exocyst complex component EXO84 C
VIT_01s0011g01650	0.999702	-3.37236	0.000745269	NA	NA	NA	Unknown protein
VIT_01s0011g01660	-0.805698	4.68589	2.79e-06	-1.07868	4.2162	2.48e-05	ATPP2-A9 (Phloem protein 2-A9)
VIT_01s0011g01730	-2.16915	9.97549	0	-1.43859	4.28048	1.86e-05	Ribosomal protein L27 (RPL27C) 60S
VIT_01s0011g01780	-5.07935	10.6967	0	-3.57722	4.92003	8.65e-07	Cytochrome c6 (ATC6)
VIT_01s0011g01900	-0.586464	3.62468	0.000289316	NA	NA	NA	Pentatricopeptide (PPR) repeat
VIT_01s0011g01930	0.689571	-3.61153	0.000304396	NA	NA	NA	No hit
VIT_01s0011g01940	1.29265	-7.26724	3.67e-13	0.796116	-3.24022	0.00119439	Splicing factor 3A subunit 1
VIT_01s0011g01990	-1.12397	4.73327	2.21e-06	NA	NA	NA	Ribosomal protein L36a/L44 (RPL36aB) 60S
VIT_01s0011g02000	-1.13383	4.24193	2.22e-05	NA	NA	NA	Ribosomal protein L36a/L44 (RPL36aB) 60S
VIT_01s0011g02040	0.751766	-4.23426	2.29e-05	NA	NA	NA	Unknown
VIT_01s0011g02060	1.1162	-3.2961	0.000980384	NA	NA	NA	HUA2 (enhancer of AG-4 2)
VIT_01s0011g02090	-0.707104	3.3892	0.000700981	NA	NA	NA	Photosystem II stability/assembly factor, chloroplast (HCF136)
VIT_01s0011g02120	0.53864	-3.12252	0.00179308	NA	NA	NA	Nucleolin
VIT_01s0011g02130	1.29073	-4.61504	3.93e-06	1.21236	-3.5719	0.000354407	Lectin
VIT_01s0011g02210	0.613539	-3.39496	0.000686381	NA	NA	NA	Aminoacyl-tRNA synthetase
VIT_01s0011g02310	-1.49629	7.41941	1.18e-13	NA	NA	NA	No hit
VIT_01s0011g02360	-4.0008	10.7755	0	-4.31801	3.49807	0.000468645	Unknown
VIT_01s0011g02380	-2.7499	3.34327	0.000827984	NA	NA	NA	Metal-dependent phosphohydrolase HD domain-containing protein-like
VIT_01s0011g02460	-0.68369	3.24115	0.00119049	NA	NA	NA	EXS family protein / ERD1/XPR1/SYG1
VIT_01s0011g02470	-1.40265	6.30948	2.8e-10	-1.77619	4.87178	1.11e-06	Carboxylesterase
VIT_01s0011g02480	0.757082	-4.44118	8.95e-06	1.19385	-4.72013	2.36e-06	No hit
VIT_01s0011g02520	-3.95939	4.99311	5.94e-07	NA	NA	NA	No hit
VIT_01s0011g02600	-5.97963	10.7027	0	-5.08618	4.88891	1.01e-06	Myb-related protein 3R-1 (Plant c-MYB-like protein 1) MYB3R1
VIT_01s0011g02630	-4.01116	3.20483	0.00135141	NA	NA	NA	No hit
VIT_01s0011g02710	-6.21949	24.4548	0	-4.71095	12.852	0	Unknown protein
VIT_01s0011g02720	-6.90905	14.16	0	-5.371	8.00121	1.33e-15	IDA (inflorescence deficient in abscission)
VIT_01s0011g02730	-3.42305	4.41318	1.02e-05	NA	NA	NA	RIC7 (ROP-interactive crib motif-containing protein 7)
VIT_01s0011g02910	0.723359	-4.54471	5.5e-06	NA	NA	NA	NAC domain-containing protein 8
VIT_01s0011g02960	-4.52974	11.0335	0	NA	NA	NA	Leucoanthocyanidin reducatse 1
VIT_01s0011g03010	0.80606	-4.28246	1.85e-05	NA	NA	NA	AP2 domain-containing protein RAP2.8
VIT_01s0011g03180	-0.787657	3.37735	0.000731873	-1.88385	3.25176	0.00114694	PGPS/D12
VIT_01s0011g03190	0.791366	-4.22737	2.36e-05	NA	NA	NA	Fw2.2 ORFX
VIT_01s0011g03210	-1.74609	4.06698	4.76e-05	-3.63206	6.11322	9.76e-10	CXE carboxylesterase
VIT_01s0011g03400	-2.46753	9.96587	0	-3.56116	7.26839	3.64e-13	No hit
VIT_01s0011g03420	1.22838	-6.64845	2.96e-11	1.72772	-6.51558	7.24e-11	3-ketoacyl-CoA synthase
VIT_01s0011g03440	-0.671949	3.96942	7.2e-05	NA	NA	NA	Protein kinase PKN/PRK1
VIT_01s0011g03450	1.0731	-5.45742	4.83e-08	-1.37132	4.95287	7.31e-07	Constans-like 16
VIT_01s0011g03510	0.774969	-4.65465	3.25e-06	NA	NA	NA	Unknown
VIT_01s0011g03540	-2.1691	5.77105	7.88e-09	NA	NA	NA	JAGGED
VIT_01s0011g03610	-0.690193	3.21847	0.00128875	NA	NA	NA	Bifunctional nuclease
VIT_01s0011g03660	-1.5912	7.59801	3e-14	NA	NA	NA	(myb domain protein 62
VIT_01s0011g03670	1.50202	-7.52305	5.35e-14	1.86058	-6.13926	8.29e-10	Glutaminyl-tRNA synthetase
VIT_01s0011g03680	-0.978102	5.68435	1.31e-08	NA	NA	NA	Phosphomannose isomerase
VIT_01s0011g03720	4.00167	-4.57113	4.85e-06	4.83766	-4.54568	5.48e-06	Zinc finger protein 6
VIT_01s0011g03740	0.952977	-3.85679	0.000114886	1.00038	-3.59936	0.000319004	Receptor protein kinase
VIT_01s0011g03850	2.34887	-3.13674	0.00170835	4.54792	-5.3616	8.25e-08	Protein phosphatase 2C
VIT_01s0011g03890	-2.11009	5.35605	8.51e-08	NA	NA	NA	Wall-associated kinase
VIT_01s0011g03910	-0.699154	3.86685	0.000110249	-1.12726	4.08292	4.45e-05	Wall-associated kinase
VIT_01s0011g04020	-0.636481	3.27262	0.00106557	NA	NA	NA	Zinc finger (C3HC4-type ring finger)
VIT_01s0011g04030	-4.33604	10.1743	0	-5.1	4.14387	3.41e-05	Unknown protein
VIT_01s0011g04060	-2.21171	5.84874	4.95e-09	-2.73246	5.26802	1.38e-07	Elongator complex protein 2 (ELP2)
VIT_01s0011g04080	-2.52855	3.12898	0.00175413	-3.4478	3.82289	0.000131897	Phosphatidic acid phosphatase alpha
VIT_01s0011g04140	0.696768	-3.8812	0.000103942	NA	NA	NA	Zinc finger (B-box type)
VIT_01s0011g04200	1.62078	-8.8088	0	2.32029	-9.25356	0	Receptor-like kinase ARK1AS
VIT_01s0011g04270	-1.03565	4.10749	4e-05	-2.24979	7.32504	2.39e-13	fructose-bisphosphate aldolase, chloroplast precursor
VIT_01s0011g04290	-3.09763	7.10316	1.22e-12	-3.38427	3.90624	9.37e-05	Phosphatidylserine synthase 2
VIT_01s0011g04310	-1.32247	6.14167	8.17e-10	-1.82148	5.25623	1.47e-07	Acyl-(acyl carrier protein) thioesterase
VIT_01s0011g04360	0.85558	-4.02598	5.67e-05	NA	NA	NA	Unknown protein
VIT_01s0011g04370	-0.660815	3.33054	0.000866775	NA	NA	NA	MATE efflux family protein
VIT_01s0011g04450	-1.14077	6.80688	9.97e-12	-0.909839	3.69002	0.000224238	Programmed cell death 6-interacting protein
VIT_01s0011g04550	1.13054	-4.34128	1.42e-05	NA	NA	NA	Repressor of RNA polymerase III transcription MAF1
VIT_01s0011g04590	-3.15083	5.13572	2.81e-07	NA	NA	NA	Unknown protein
VIT_01s0011g04620	-0.851789	4.92508	8.43e-07	-0.775593	3.20753	0.00133879	Glycosyltransferase family 14
VIT_01s0011g04630	0.580123	-3.43172	0.000599764	NA	NA	NA	Pentatricopeptide (PPR) repeat-containing protein
VIT_01s0011g04650	-1.81167	4.05919	4.92e-05	NA	NA	NA	Copper-binding family protein
VIT_01s0011g04670	1.18586	-6.65631	2.81e-11	NA	NA	NA	Unknown protein
VIT_01s0011g04680	1.81998	-7.37001	1.71e-13	2.49543	-8.77888	0	Armadillo/beta-catenin repeat / U-box domain-containing protein
VIT_01s0011g04700	-1.94238	5.72868	1.01e-08	-3.14626	3.51307	0.000442955	1-phosphatidylinositol-3-phosphate 5-kinase
VIT_01s0011g04710	-3.24059	3.55205	0.000382238	-4.54209	3.26025	0.00111316	Quinolinate phosphoribosyl transferase
VIT_01s0011g04770	-0.772858	3.34414	0.000825383	NA	NA	NA	Extensin
VIT_01s0011g04820	-1.85497	9.57949	0	NA	NA	NA	ATP-dependent DNA helicase RECG
VIT_01s0011g04830	0.518981	-3.2177	0.00129223	1.42244	-6.23234	4.6e-10	Unknown protein
VIT_01s0011g04870	3.76797	-5.48594	4.11e-08	3.27363	-3.23487	0.00121696	Unknown protein
VIT_01s0011g04900	-0.993047	4.00873	6.1e-05	NA	NA	NA	Chaperonin
VIT_01s0011g04920	1.12993	-5.23672	1.63e-07	1.4434	-4.79258	1.65e-06	Auxin-independent growth promoter
VIT_01s0011g04940	-0.991484	5.65758	1.54e-08	-0.980605	3.97385	7.07e-05	Phytanoyl-CoA dioxygenase (PhyH)
VIT_01s0011g04990	-2.40594	7.82778	4.88e-15	NA	NA	NA	Drug/metabolite transporter DMT family transporter
VIT_01s0011g05100	-2.16323	4.59666	4.29e-06	NA	NA	NA	Bet v I allergen
VIT_01s0011g05140	2.00229	-7.48362	7.24e-14	NA	NA	NA	GTPase activating protein
VIT_01s0011g05150	3.53333	-4.26528	2e-05	7.67761	-6.62393	3.5e-11	No hit
VIT_01s0011g05180	-3.46029	12.363	0	-2.21234	7.32387	2.41e-13	Unknown protein
VIT_01s0011g05200	-2.53004	6.96699	3.24e-12	NA	NA	NA	Inorganic carbon transport protein
VIT_01s0011g05360	-1.24569	4.61425	3.95e-06	NA	NA	NA	Fw2.2 ORFX
VIT_01s0011g05390	-4.22303	3.54754	0.000388844	NA	NA	NA	Unknown protein
VIT_01s0011g05450	-5.53152	3.93103	8.46e-05	NA	NA	NA	Jasmonate ZIM domain-containing protein 3
VIT_01s0011g05470	-0.779079	3.4512	0.000558094	1.75734	-6.10733	1.01e-09	Zinc finger (C2H2 type) protein pux2
VIT_01s0011g05480	-1.38887	3.82678	0.00012983	-1.65356	3.20686	0.0013419	Atypical receptor kinase MARK
VIT_01s0011g05600	-4.24187	13.4835	0	-1.92723	3.62626	0.000287556	SET domain-containing protein
VIT_01s0011g05670	-3.05043	8.07975	6.66e-16	NA	NA	NA	Nuclear pore complex protein Nup155 (Nucleoporin 155)
VIT_01s0011g05700	-0.536147	3.29333	0.000990079	NA	NA	NA	Metallo-beta-lactamase
VIT_01s0011g05790	-0.686207	4.14875	3.34e-05	-0.862199	3.54348	0.000394886	RDR1 (RNA-dependent RNA polymerase 1)
VIT_01s0011g05810	2.16664	-8.12216	4.44e-16	1.69577	-5.65778	1.53e-08	Jasmonate O-methyltransferase
VIT_01s0011g05860	-0.733011	4.34372	1.4e-05	-1.02404	4.28125	1.86e-05	S-adenosyl-L-methionine:carboxyl methyltransferase
VIT_01s0011g05960	0.967251	-5.50029	3.79e-08	0.86697	-3.73084	0.00019084	Myrosinase precursor
VIT_01s0011g06000	-4.09518	7.00183	2.53e-12	-3.12022	5.06054	4.18e-07	PLATZ transcription factor
VIT_01s0011g06020	-0.595082	3.3872	0.000706108	NA	NA	NA	Lectin protein kinase family
VIT_01s0011g06050	-1.41479	5.45439	4.91e-08	-1.31775	3.95883	7.53e-05	Avr9/Cf-9 rapidly elicited protein
VIT_01s0011g06090	0.763067	-4.03787	5.39e-05	NA	NA	NA	Zinc finger protein 4
VIT_01s0011g06190	1.04455	-5.12321	3e-07	NA	NA	NA	Xyloglucan endotransglycosylase
VIT_01s0011g06240	-5.14959	7.43428	1.05e-13	-3.67826	3.32205	0.000893582	Inositol polyphosphate related phosphatase
VIT_01s0011g06300	-0.601138	3.583	0.000339669	NA	NA	NA	Zinc finger homeobox 32
VIT_01s0011g06330	-0.754292	4.07358	4.63e-05	-1.42453	5.08133	3.75e-07	MS1 (male sterility 1); DNA binding
VIT_01s0011g06450	-0.873034	5.24828	1.54e-07	NA	NA	NA	Galacturonic acid reductase [Vitis vinifera]
VIT_01s0011g06560	1.19283	-4.69597	2.65e-06	NA	NA	NA	Peptide transporter PTR2-B
VIT_01s0011g06600	-3.06233	6.31708	2.67e-10	NA	NA	NA	No hit
VIT_01s0026g00190	0.87071	-4.23181	2.32e-05	1.5631	-5.33611	9.5e-08	Splicing factor
VIT_01s0026g00230	0.520898	-3.28889	0.00100584	NA	NA	NA	No hit
VIT_01s0026g00240	-0.641557	3.94882	7.85e-05	NA	NA	NA	Zinc finger (C3HC4-type ring finger)
VIT_01s0026g00280	-0.644243	3.45699	0.000546239	0.818275	-3.15663	0.00159601	Threonyl-tRNA synthetase
VIT_01s0026g00330	-2.32283	9.72131	0	-2.24835	5.98017	2.23e-09	Bromo adjacent homology (BAH) domain-containing protein
VIT_01s0026g00570	-3.68048	11.4173	0	-4.0039	10.1383	0	DEAD/DEAH box helicase (RH22)
VIT_01s0026g00630	-6.18996	5.39028	7.03e-08	-1.79769e+308	-1.79769e+308	0.000640125	RNA recognition motif (RRM)-containing protein
VIT_01s0026g00710	-1.76124	4.37116	1.24e-05	-3.02028	5.24855	1.53e-07	Leaf senescence protein
VIT_01s0026g00740	-1.16383	6.14227	8.13e-10	-1.73571	5.58218	2.38e-08	ARL1 (ARG1-like 1)
VIT_01s0026g00810	-2.79777	13.4328	0	-1.1596	3.69346	0.000221226	Protoporphyrinogen oxidase (PPOX)
VIT_01s0026g00820	2.46929	-13.3883	0	1.78144	-7.56516	3.86e-14	Transducin protein
VIT_01s0026g00880	-1.88118	7.31554	2.56e-13	-3.92498	6.75029	1.48e-11	formin 8
VIT_01s0026g00900	-1.44755	5.90343	3.56e-09	NA	NA	NA	Cupin family protein
VIT_01s0026g00940	1.77915	-8.4074	0	1.30801	-4.86651	1.14e-06	Cytokinin A-type response regulator 1
VIT_01s0026g00960	-0.653972	3.72153	0.000198022	-0.817129	3.13238	0.00173394	Binding
VIT_01s0026g01010	0.545308	-3.23504	0.00121624	NA	NA	NA	Unknown protein
VIT_01s0026g01020	0.725187	-3.91598	9e-05	1.48511	-5.61578	1.96e-08	Serine/threonine protein phosphatase PP2A-1 catalytic subunit (PP2A1)
VIT_01s0026g01030	0.811399	-4.31956	1.56e-05	NA	NA	NA	Unknown
VIT_01s0026g01090	-3.07315	6.04831	1.46e-09	-4.03293	3.876	0.000106189	Unknown
VIT_01s0026g01240	0.861732	-3.14813	0.00164317	NA	NA	NA	No hit
VIT_01s0026g01250	-4.22161	8.21414	2.22e-16	-4.7752	4.68071	2.86e-06	Glutathione S-transferase 29 GSTU18
VIT_01s0026g01300	1.02694	-5.82145	5.83e-09	NA	NA	NA	Glutathione S-transferase 29 GSTU18
VIT_01s0026g01420	-2.02869	3.39008	0.000698713	NA	NA	NA	Adenosine/AMP deaminase active site
VIT_01s0026g01450	-1.55966	9.43691	0	-1.9664	8.05715	8.88e-16	Guanine nucleotide exchange factor protein
VIT_01s0026g01460	-3.79925	19.015	0	-2.7802	9.96536	0	Homeobox protein 54
VIT_01s0026g01490	-1.53967	3.60212	0.000315627	-3.62868	7.81364	5.55e-15	Pentatricopeptide (PPR) repeat-containing
VIT_01s0026g01570	0.657731	-3.28223	0.00102991	1.12117	-3.86637	0.000110465	Porin II, 36kDa
VIT_01s0026g01630	1.41306	-6.93579	4.04e-12	1.12029	-3.72735	0.0001935	Unknown protein
VIT_01s0026g01640	0.66474	-4.13789	3.51e-05	NA	NA	NA	Putative hypersensitive-induced response protein
VIT_01s0026g01660	1.17853	-6.54714	5.86e-11	0.757994	-3.27031	0.0010743	ATWHY1/PTAC1 (A. thaliana WHIRLY 1)
VIT_01s0026g01730	3.00896	-4.05172	5.08e-05	3.67087	-4.41197	1.02e-05	Calmodulin binding protein
VIT_01s0026g01770	-0.824052	4.16466	3.12e-05	NA	NA	NA	Quinonprotein alcohol dehydrogenase
VIT_01s0026g01780	-2.18279	11.0651	0	-3.15736	11.8618	0	Pyrrolo-quinoline quinone
VIT_01s0026g01790	-1.00685	4.23911	2.24e-05	-1.26636	4.56956	4.89e-06	MAIGO 1 MAG1
VIT_01s0026g01910	-1.61344	3.43305	0.000596824	NA	NA	NA	No hit
VIT_01s0026g01950	-2.5191	10.5826	0	-2.67153	8.11755	4.44e-16	No hit
VIT_01s0026g01960	0.746158	-4.4197	9.88e-06	NA	NA	NA	Sucrose transporter
VIT_01s0026g02070	-0.724932	3.14247	0.00167528	NA	NA	NA	Regulator of chromosome condensation (RCC1)
VIT_01s0026g02190	-3.68181	13.0909	0	-4.20238	8.36239	0	Unknown protein
VIT_01s0026g02260	-0.828477	3.88235	0.000103453	NA	NA	NA	Ankyrin protein kinase
VIT_01s0026g02270	-2.79994	11.4516	0	-4.40334	4.05249	5.07e-05	CAAX amino terminal protease
VIT_01s0026g02310	1.00613	-5.37431	7.69e-08	1.14817	-4.41516	1.01e-05	Glutathione S-transferase 10 GSTU10
VIT_01s0026g02410	-0.706522	4.39306	1.12e-05	NA	NA	NA	CP12-2
VIT_01s0026g02420	-2.35118	9.90894	0	-2.61109	5.38624	7.19e-08	Apyrase
VIT_01s0026g02510	1.37158	-3.1667	0.0015418	NA	NA	NA	Kafirin cluster
VIT_01s0026g02520	-2.42655	8.37471	0	-1.85628	4.73148	2.23e-06	Cycling DOF factor 2
VIT_01s0026g02540	-0.884011	3.87075	0.000108501	NA	NA	NA	Myb domain protein 105
VIT_01s0026g02550	-3.92458	8.65165	0	-5.69965	7.14533	8.98e-13	Expansin [Vitis labrusca x Vitis vinifera] EXPA15
VIT_01s0026g02580	-0.605048	3.41188	0.000645167	NA	NA	NA	KH domain-containing protein
VIT_01s0026g02590	-2.8987	3.62505	0.000288901	1.84862	-3.74571	0.000179886	Negatively light-regulated protein
VIT_01s0026g02620	1.38405	-6.43713	1.22e-10	NA	NA	NA	Oxygen evolving enhancer 3 (PsbQ)
VIT_01s0026g02630	0.961287	-4.55651	5.2e-06	NA	NA	NA	YGL010w
VIT_01s0026g02660	0.836118	-4.3076	1.65e-05	0.841374	-3.2951	0.000983867	ATP/GTP-binding protein
VIT_01s0113g00470	-1.15441	3.2299	0.00123834	NA	NA	NA	No hit
VIT_01s0127g00150	-1.23216	4.96172	6.99e-07	-1.33153	3.66672	0.000245681	KNAT2 (knotted1-like homeobox gene 6)
VIT_01s0127g00160	-1.53061	6.12841	8.88e-10	NA	NA	NA	PMR5 (powdery mildew resistant 5)
VIT_01s0127g00220	-0.744229	4.09904	4.15e-05	-1.241	4.74268	2.11e-06	No hit
VIT_01s0127g00240	3.04032	-4.12025	3.78e-05	NA	NA	NA	CRS2-associated factor 2, chloroplastic
VIT_01s0127g00390	3.9821	-8.23384	2.22e-16	NA	NA	NA	Iron sulfur cluster assembly protein 1
VIT_01s0127g00410	1.80598	-7.27852	3.38e-13	1.24865	-4.60147	4.2e-06	Unknown protein
VIT_01s0127g00470	-1.96143	6.16679	6.97e-10	NA	NA	NA	Protein disulfide isomerase
VIT_01s0127g00520	-1.71733	9.31412	0	-1.1543	4.12211	3.75e-05	DC1 domain-containing protein
VIT_01s0127g00530	-2.13233	11.3085	0	-2.45531	8.19351	2.22e-16	Beta-1,3-glucanase
VIT_01s0127g00540	-2.61933	9.04723	0	-2.9206	8.15344	4.44e-16	Unknown
VIT_01s0127g00590	-2.0554	8.18502	2.22e-16	NA	NA	NA	Aborted microspores AMS
VIT_01s0127g00600	-3.47963	17.6	0	-3.92109	10.1052	0	Pentatricopeptide (PPR) repeat-containing protein
VIT_01s0127g00610	-4.64764	4.73647	2.17e-06	NA	NA	NA	Proline extensin-like receptor kinase 1 (PERK1)
VIT_01s0127g00670	-2.73782	3.67691	0.000236074	NA	NA	NA	ATMYB66/WER/WER1 (WEREWOLF 1)
VIT_01s0127g00720	-1.82149	8.84819	0	NA	NA	NA	Polyamine Oxidase
VIT_01s0127g00810	-0.786666	4.59759	4.27e-06	NA	NA	NA	Dual-specific kinase DSK1
VIT_01s0127g00850	-3.40896	6.5402	6.14e-11	-1.79769e+308	-1.79769e+308	0.000567804	AERO1 (arabidopsis endoplasmic reticulum oxidoreductins 1)
VIT_01s0137g00050	-3.04838	3.734	0.000188465	NA	NA	NA	No hit
VIT_01s0137g00070	3.2651	-6.48539	8.85e-11	NA	NA	NA	B-keto acyl reductase
VIT_01s0137g00200	-3.89277	3.81065	0.000138602	NA	NA	NA	No hit
VIT_01s0137g00210	-1.64994	9.15789	0	-2.49574	8.65898	0	Actin related protein 3
VIT_01s0137g00230	-0.759956	4.48174	7.4e-06	NA	NA	NA	SDA1
VIT_01s0137g00240	-5.49526	25.6802	0	-5.99508	14.0799	0	1-aminocyclopropane-1-carboxylate deaminase
VIT_01s0137g00360	-1.62505	5.62741	1.83e-08	-2.69003	3.84402	0.000121036	Proteasome 20S beta subunit B (PBB2) (PRCFC)
VIT_01s0137g00400	-3.24773	3.74811	0.000178174	NA	NA	NA	SEC14 cytosolic factor
VIT_01s0137g00430	-1.50085	8.51634	0	NA	NA	NA	CYP71B10
VIT_01s0137g00460	-4.14668	8.80171	0	-2.47693	4.75462	1.99e-06	CYP71E1
VIT_01s0137g00490	-0.611161	3.51853	0.000433946	NA	NA	NA	Pentatricopeptide (PPR) repeat-containing protein
VIT_01s0137g00540	5.30871	-11.9129	0	4.06566	-7.05252	1.76e-12	Auxin-independent growth promoter
VIT_01s0137g00580	-0.580391	3.26652	0.00108877	NA	NA	NA	DEAH (Asp-Glu-Ala-His) box polypeptide 33
VIT_01s0137g00630	-0.956552	5.83534	5.37e-09	NA	NA	NA	Lipase GDSL
VIT_01s0137g00650	-1.15535	6.41928	1.37e-10	-1.00098	3.84002	0.000123022	Lipase GDSL
VIT_01s0137g00690	0.740074	-4.46646	7.95e-06	NA	NA	NA	Protein phosphatase 2C
VIT_01s0137g00740	1.3588	-4.76021	1.93e-06	1.09574	-3.38258	0.000718073	Acetylglucosaminyltransferase
VIT_01s0137g00780	-1.73485	3.28708	0.00101233	NA	NA	NA	ATFP3 (Arabidopsis thaliana farnesylated protein 3
VIT_01s0137g00790	-5.3586	14.2984	0	-2.04231	4.26511	2e-05	Unknown protein
VIT_01s0137g00810	0.63539	-3.56209	0.000367913	NA	NA	NA	Unknown
VIT_01s0146g00070	-0.999878	5.79727	6.74e-09	-1.62964	6.85759	7e-12	BCL-2-associated athanogene 5
VIT_01s0146g00120	-0.718633	3.65369	0.000258499	NA	NA	NA	TPD1 (tapetum determinant 1)
VIT_01s0146g00150	-3.30285	12.5742	0	NA	NA	NA	Glutaredoxin-like
VIT_01s0146g00260	-0.59003	3.328	0.000874733	NA	NA	NA	No hit
VIT_01s0146g00280	1.46073	-9.35935	0	NA	NA	NA	Leucine-rich repeat protein kinase
VIT_01s0146g00420	-4.61671	4.70691	2.52e-06	NA	NA	NA	TIFY 9 (Jasmonate ZIM domain-containing protein 10)
VIT_01s0150g00020	-1.25437	4.30784	1.65e-05	-2.64187	3.44264	0.000576075	Late embryogenesis abundant protein-related
VIT_01s0150g00040	0.744255	-3.35964	0.000780442	NA	NA	NA	Ubiquitin thioesterase protein OTUB1
VIT_01s0150g00050	1.13073	-6.67191	2.52e-11	NA	NA	NA	Unknown protein
VIT_01s0150g00060	0.822146	-3.41819	0.000630386	NA	NA	NA	Ethylene-responsive transcription factor ERF114
VIT_01s0150g00100	-0.731645	3.79096	0.000150068	NA	NA	NA	Ubiquinol-cytochrome C reductase iron-sulfur subunit, mitochondrial
VIT_01s0150g00210	-1.40985	7.29649	2.95e-13	-1.13389	3.9591	7.52e-05	Unknown protein
VIT_01s0150g00240	-0.810196	4.57111	4.85e-06	-1.81665	6.57063	5.01e-11	Ribosomal protein S27 (ARS27A) 40S
VIT_01s0150g00280	-0.592835	3.30881	0.000936929	NA	NA	NA	Unknown
VIT_01s0150g00290	0.556162	-3.52463	0.000424077	NA	NA	NA	Zinc finger (DHHC type)
VIT_01s0150g00310	-0.749066	3.933	8.39e-05	NA	NA	NA	C2 domain-containing protein
VIT_01s0150g00380	1.69598	-5.5017	3.76e-08	1.81162	-4.15104	3.31e-05	Respiratory burst oxidase protein D (RBOHD)
VIT_01s0150g00410	1.46981	-6.60823	3.89e-11	1.76625	-5.67566	1.38e-08	No hit
VIT_01s0150g00480	-2.01055	3.30549	0.000948093	NA	NA	NA	Unknown protein
VIT_01s0244g00030	-0.678269	3.24965	0.00115549	-1.06622	4.04268	5.28e-05	Pentatricopeptide (PPR) repeat-containing protein
VIT_01s0244g00140	-1.37755	5.4732	4.42e-08	-1.46961	4.09296	4.26e-05	Glycine-rich protein
VIT_02s0012g00100	-0.638833	3.84949	0.000118365	NA	NA	NA	Serine protease
VIT_02s0012g00140	-0.746697	3.61917	0.000295552	-1.54649	4.83878	1.31e-06	Senescence-associated protein
VIT_02s0012g00280	0.632238	-3.80353	0.000142647	-0.851383	3.57885	0.00034511	1-aminocyclopropane-1-carboxylate oxidase
VIT_02s0012g00360	-0.907242	3.99801	6.39e-05	NA	NA	NA	Oxidoreductase, 2OG-Fe(II) oxygenase
VIT_02s0012g00460	-1.17653	5.88525	3.97e-09	-1.51825	4.50226	6.72e-06	Ribose-phosphate pyrophosphokinase 1
VIT_02s0012g00470	-2.79015	3.33042	0.000867163	NA	NA	NA	Peroxidase
VIT_02s0012g00480	0.620406	-3.9311	8.46e-05	NA	NA	NA	Inositol polyphosphate 5-phosphatase II
VIT_02s0012g00500	1.23978	-7.26704	3.67e-13	2.63319	-10.6894	0	Pseudo-response regulator 2 (APRR2) (TOC2)
VIT_02s0012g00530	1.27125	-6.43031	1.27e-10	2.17665	-7.40992	1.26e-13	Unknown protein
VIT_02s0012g00600	-0.635885	3.42027	0.000625594	NA	NA	NA	Calcium-binding EF-hand
VIT_02s0012g00860	0.602354	-3.41575	0.00063607	NA	NA	NA	Unknown protein
VIT_02s0012g00890	-1.4459	5.81493	6.07e-09	NA	NA	NA	H(+)-ATPase 9 AHA9
VIT_02s0012g00990	-5.25044	6.66706	2.61e-11	-6.2371	5.60359	2.1e-08	ABC protein 6 non-intrinsic
VIT_02s0012g01010	2.33263	-8.21053	2.22e-16	1.55992	-4.16267	3.15e-05	Protein phosphatase 2C POLTERGEIST-like 1
VIT_02s0012g01040	-1.18554	7.24985	4.17e-13	NA	NA	NA	No hit
VIT_02s0012g01100	1.5667	-4.69149	2.71e-06	NA	NA	NA	Proton-dependent oligopeptide transport (POT) family protein
VIT_02s0012g01120	-0.728975	3.66283	0.000249448	-1.9745	7.38786	1.49e-13	Unknown protein
VIT_02s0012g01270	-1.69395	6.85778	6.99e-12	NA	NA	NA	Ubiquitin-specific protease 20
VIT_02s0012g01380	-0.607878	3.79101	0.000150037	-1.07784	4.50894	6.52e-06	Basic helix-loop-helix BHLH071
VIT_02s0012g01390	0.839978	-4.37603	1.21e-05	1.57097	-6.12401	9.13e-10	No hit
VIT_02s0012g01400	-0.922254	5.44106	5.3e-08	NA	NA	NA	NADH dehydrogenase (ubiquinone) flavoprotein 2
VIT_02s0012g01410	-4.17823	15.4247	0	-4.69168	8.16876	2.22e-16	No hit
VIT_02s0012g01440	0.634175	-3.21203	0.00131803	NA	NA	NA	Zinc finger (C3HC4-type ring finger)
VIT_02s0012g01450	-4.32554	8.97754	0	-3.55575	6.86635	6.59e-12	No hit
VIT_02s0012g01590	-1.50326	3.57756	0.000346811	NA	NA	NA	Myb domain protein 93
VIT_02s0012g01620	0.769109	-4.81831	1.45e-06	NA	NA	NA	Trehalose phosphatase 5
VIT_02s0012g01680	-1.04944	5.3774	7.56e-08	NA	NA	NA	Rad1
VIT_02s0012g01870	-2.05744	6.66741	2.6e-11	-2.78592	5.44474	5.19e-08	Myb KAN2 (KANADI 2)
VIT_02s0012g02190	0.85425	-4.27143	1.94e-05	NA	NA	NA	Autophagy protein ATG5
VIT_02s0012g02220	0.784064	-4.94763	7.51e-07	2.05956	-7.95089	1.78e-15	CYP76J1
VIT_02s0012g02530	-0.759564	4.24805	2.16e-05	NA	NA	NA	Octicosapeptide/Phox/Bem1p (PB1) domain-containing protein
VIT_02s0012g02810	2.4925	-13.9041	0	2.75118	-10.7788	0	AAA-type ATPase
VIT_02s0025g00130	-0.609724	3.80141	0.000143878	NA	NA	NA	BEL1 (BELL 1)
VIT_02s0025g00140	1.55456	-6.63713	3.2e-11	1.89882	-6.53253	6.47e-11	fringe protein
VIT_02s0025g00180	-4.3437	7.23209	4.76e-13	-5.4642	7.53058	5.04e-14	SP1L5 (SPIRAL1-like5)
VIT_02s0025g00200	0.725742	-3.29222	0.000993987	0.847576	-3.20125	0.00136834	MAPK (MPK4)
VIT_02s0025g00220	1.29151	-3.60965	0.000306615	NA	NA	NA	Pentatricopeptide (PPR) repeat-containing protein
VIT_02s0025g00230	-1.34446	6.29979	2.98e-10	-1.13014	3.73966	0.00018427	No hit
VIT_02s0025g00240	-5.17003	9.08526	0	NA	NA	NA	Beta-carotene hydroxylase 1
VIT_02s0025g00280	-2.30481	11.4167	0	NA	NA	NA	Heavy-metal-associated domain-containing protein
VIT_02s0025g00300	-1.06086	5.18533	2.16e-07	NA	NA	NA	2-C-methyl-D-erythritol 2,4-cyclodiphosphate synthase, chloroplast
VIT_02s0025g00360	-6.59787	13.1108	0	NA	NA	NA	Cellulase
VIT_02s0025g00420	2.09291	-5.01852	5.21e-07	NA	NA	NA	Unknown protein
VIT_02s0025g00500	-0.791196	3.91189	9.16e-05	NA	NA	NA	Glycoside hydrolase, family 5
VIT_02s0025g00510	-3.43216	7.90451	2.66e-15	NA	NA	NA	Glycoside hydrolase, family 5
VIT_02s0025g00700	-3.05023	5.29204	1.21e-07	NA	NA	NA	Pinoresinol forming dirigent protein
VIT_02s0025g00750	-5.64847	5.05571	4.29e-07	NA	NA	NA	Lactoylglutathione lyase
VIT_02s0025g00780	0.788113	-4.27821	1.88e-05	NA	NA	NA	BTB/POZ domain-containing protein POB1
VIT_02s0025g00900	0.710533	-4.51356	6.37e-06	1.02619	-4.63185	3.62e-06	V-type H+-transporting ATPase subunit E
VIT_02s0025g00990	-2.33985	7.10651	1.19e-12	NA	NA	NA	Ubiquitin-conjugating enzyme E2 D/E
VIT_02s0025g01000	-0.569964	3.50201	0.000461764	-0.76129	3.32692	0.0008781	Phytocyanin
VIT_02s0025g01020	-0.928958	4.49537	6.94e-06	NA	NA	NA	No hit
VIT_02s0025g01050	-1.11769	5.0901	3.58e-07	-0.973223	3.41592	0.000635664	Phytochrome A supressor spa1 (SPA1)
VIT_02s0025g01080	-2.23222	10.9077	0	-1.75346	6.72436	1.76e-11	Cell cycle control crn (Crooked neck) protein
VIT_02s0025g01150	-1.71034	6.6161	3.69e-11	-1.93892	4.43401	9.25e-06	No hit
VIT_02s0025g01200	-0.974149	5.65121	1.59e-08	-1.23146	4.94722	7.53e-07	NADPH HC toxin reductase
VIT_02s0025g01220	-5.11506	4.94102	7.77e-07	NA	NA	NA	WRKY DNA-binding protein 53
VIT_02s0025g01230	3.15296	-8.27651	2.22e-16	4.38281	-7.81279	5.55e-15	Unknown protein
VIT_02s0025g01260	-2.02569	5.65053	1.6e-08	-4.20619	8.34115	0	Polygalacturonase GH28
VIT_02s0025g01330	-1.16639	6.77808	1.22e-11	-1.61765	4.96122	7.01e-07	Protein phosphatase 2C DBP
VIT_02s0025g01360	-1.66141	4.94543	7.6e-07	NA	NA	NA	Preprotein translocase YidC subunit
VIT_02s0025g01380	-1.79526	8.41664	0	-2.55521	9.19606	0	PHD finger transcription factor
VIT_02s0025g01400	0.757694	-3.54118	0.000398342	NA	NA	NA	No hit
VIT_02s0025g01430	2.26095	-6.88383	5.83e-12	1.43861	-4.61124	4e-06	Proteasome 26S regulatory subunit (RPN8)
VIT_02s0025g01450	0.580552	-3.56498	0.000363888	NA	NA	NA	Unknown
VIT_02s0025g01490	-0.928465	4.42428	9.68e-06	NA	NA	NA	UDP-glucose 4-epimerase GEPI48
VIT_02s0025g01500	-0.966223	5.61037	2.02e-08	NA	NA	NA	Dynamin-like protein 2b
VIT_02s0025g01580	-0.958673	5.47376	4.41e-08	NA	NA	NA	Seven in absentia SINA5
VIT_02s0025g01630	-3.97156	3.19913	0.00137841	NA	NA	NA	Calcineurin B-like protein 05
VIT_02s0025g01710	0.875633	-5.2709	1.36e-07	NA	NA	NA	Cellulose synthase CSLG3
VIT_02s0025g01750	-2.09552	4.14477	3.4e-05	-3.44045	4.78991	1.67e-06	Cellulose synthase CSLG3
VIT_02s0025g01780	-4.75243	7.764	8.22e-15	NA	NA	NA	Cellulose synthase CSLG3
VIT_02s0025g01980	-1.77372	3.17147	0.0015167	NA	NA	NA	Unknown
VIT_02s0025g02070	1.14758	-4.3603	1.3e-05	NA	NA	NA	Heat shock protein 70
VIT_02s0025g02080	-4.26039	4.41024	1.03e-05	-5.31102	3.47511	0.000510647	Glutamine-dependent NAD(+) synthetase
VIT_02s0025g02190	-4.4393	5.70688	1.15e-08	NA	NA	NA	Dof zinc finger protein DOF4.6
VIT_02s0025g02250	-1.69072	9.44052	0	-1.51144	5.01435	5.32e-07	LHW (lonesome highway)
VIT_02s0025g02270	-0.888411	4.57871	4.68e-06	-0.997553	3.32198	0.000893823	Zinc finger (HIT type)
VIT_02s0025g02310	1.49982	-4.55127	5.33e-06	NA	NA	NA	Oligopeptide transporter OPT7
VIT_02s0025g02370	-1.342	4.27961	1.87e-05	NA	NA	NA	Unknown protein
VIT_02s0025g02400	0.814969	-4.17022	3.04e-05	NA	NA	NA	Ste20-related protein kinase
VIT_02s0025g02530	1.42571	-7.75786	8.66e-15	0.990099	-3.9841	6.77e-05	Homeobox-leucine zipper protein ATHB-12
VIT_02s0025g02550	-0.671445	3.5728	0.000353188	-0.930315	3.43141	0.000600442	Basic helix-loop-helix (bHLH) family
VIT_02s0025g02560	-0.744825	4.41678	1e-05	NA	NA	NA	BDG1 (BODYGUARD1) hydrolase
VIT_02s0025g02590	-2.08754	11.3581	0	-1.3085	5.0159	5.28e-07	Cellulase CEL2
VIT_02s0025g02600	2.00842	-5.6077	2.05e-08	NA	NA	NA	Transmembrane receptor
VIT_02s0025g02620	1.23481	-6.20623	5.43e-10	-1.1291	4.47409	7.67e-06	Growth-regulating factor 5
VIT_02s0025g02720	-4.3508	3.30843	0.000938203	NA	NA	NA	Ribosomal protein P1 acidic 60S
VIT_02s0025g02740	-0.844645	4.85274	1.22e-06	NA	NA	NA	Pyruvate dehydrogenase E1 component alpha subunit
VIT_02s0025g02750	0.582765	-3.63278	0.000280382	NA	NA	NA	Membrane-related CP5
VIT_02s0025g02780	-0.862758	3.51372	0.000441877	NA	NA	NA	Subtilisin protease
VIT_02s0025g02830	-0.906651	5.39573	6.82e-08	NA	NA	NA	Ribosomal protein L11
VIT_02s0025g02840	-1.45564	8.29774	0	-1.88951	5.12089	3.04e-07	Zinc transporter MTPA2
VIT_02s0025g02920	1.13706	-5.26713	1.39e-07	1.75012	-7.40233	1.34e-13	Putative O-methyltransferase
VIT_02s0025g02960	-1.98978	8.12208	4.44e-16	-3.10594	7.06085	1.65e-12	NAC domain-containing protein 14
VIT_02s0025g02970	-1.56534	8.56142	0	-2.08806	3.60205	0.000315714	Zinc finger (C3HC4-type ring finger)
VIT_02s0025g03010	-3.19141	5.36041	8.3e-08	NA	NA	NA	No hit
VIT_02s0025g03020	-0.656367	3.78833	0.000151663	NA	NA	NA	Unknown protein
VIT_02s0025g03140	-5.21453	10.1348	0	NA	NA	NA	Unknown protein
VIT_02s0025g03190	-4.54302	8.04045	8.88e-16	-3.9623	3.99674	6.42e-05	Protein kinase
VIT_02s0025g03230	-0.89232	4.7436	2.1e-06	NA	NA	NA	Potassium channel tetramerisation domain-containing protein
VIT_02s0025g03240	-1.95975	7.41273	1.24e-13	-2.04139	4.21624	2.48e-05	Arsenite transport protein (ArsB)
VIT_02s0025g03250	-1.33341	6.04962	1.45e-09	-1.64453	4.27575	1.9e-05	CYP86A2
VIT_02s0025g03300	1.43684	-4.20879	2.57e-05	1.58176	-4.60043	4.22e-06	H(+)-ATPase 7 AHA7
VIT_02s0025g03310	4.94542	-10.2306	0	3.23691	-12.4133	0	YDA (YODA)
VIT_02s0025g03380	-0.679498	4.14069	3.46e-05	NA	NA	NA	Eukaryotic translation initiation factor
VIT_02s0025g03400	-0.521615	3.16298	0.00156165	NA	NA	NA	Tyrosyl-tRNA synthetase
VIT_02s0025g03470	-0.709953	4.33717	1.44e-05	-0.794921	3.29862	0.000971615	Gamma-glutamylcysteine synthetase
VIT_02s0025g03480	-0.865367	4.19958	2.67e-05	-1.0511	3.31918	0.000902828	Tubulin beta-6 chain
VIT_02s0025g03500	-1.87041	8.09357	6.66e-16	NA	NA	NA	Transcription factor jumonji (jmjC) DIDO1
VIT_02s0025g03540	-1.33777	5.98291	2.19e-09	NA	NA	NA	Phospholipid hydroperoxide glutathione peroxidase
VIT_02s0025g03560	0.611795	-3.17942	0.00147571	NA	NA	NA	Glutathione S-transferase 1 GSTT1
VIT_02s0025g03590	-2.45081	8.77677	0	-2.03548	5.23826	1.62e-07	Cu2+-exporting ATPase HMA5 (heavy metal ATPase 5)
VIT_02s0025g03600	0.996639	-3.95843	7.54e-05	1.96672	-7.6536	1.95e-14	4-coumarate-CoA ligase
VIT_02s0025g03680	-2.84814	8.20721	2.22e-16	-3.08376	3.13442	0.00172194	Unknown protein
VIT_02s0025g03700	-0.696234	3.97779	6.96e-05	-1.20792	4.43569	9.18e-06	Nuclear transcription factor Y subunit C-3
VIT_02s0025g03730	1.09958	-4.68146	2.85e-06	NA	NA	NA	ATP-dependent RNA helicase DDX6/DHH1
VIT_02s0025g03970	0.579814	-3.58232	0.00034055	NA	NA	NA	Methyl-CpG-binding domain 13 MBD13
VIT_02s0025g04060	-1.46338	5.63284	1.77e-08	NA	NA	NA	Calmodulin binding protein
VIT_02s0025g04120	-0.689657	3.15144	0.0016247	NA	NA	NA	Unknown protein
VIT_02s0025g04170	-2.11431	10.0513	0	-1.30238	3.96848	7.23e-05	No hit
VIT_02s0025g04180	-2.91989	6.97549	3.05e-12	-1.85609	3.18642	0.00144044	Osmotin
VIT_02s0025g04200	-0.637331	3.26687	0.00108744	NA	NA	NA	Thaumatin
VIT_02s0025g04280	-2.73664	6.77959	1.21e-11	1.42805	-3.58239	0.000340461	ATPP2-A13
VIT_02s0025g04330	-2.97325	9.08995	0	1.39059	-3.8797	0.000104585	Putative thaumatin-like protein
VIT_02s0025g04350	-1.00499	6.17077	6.8e-10	NA	NA	NA	Beta-ketoacyl-CoA synthase
VIT_02s0025g04360	-3.3856	5.20832	1.91e-07	-2.32999	4.01505	5.94e-05	MATE efflux family protein
VIT_02s0025g04540	-0.893286	5.55083	2.84e-08	NA	NA	NA	DTDP-D-glucose 4,6-dehydratase
VIT_02s0025g04660	-0.658534	3.6306	0.000282761	NA	NA	NA	Glycerate dehydrogenase
VIT_02s0025g04710	-0.554685	3.41169	0.000645618	-1.15598	4.94491	7.62e-07	Hydrogenobyrinic acid a,c-diamide synthase
VIT_02s0025g04730	-1.6625	9.59447	0	NA	NA	NA	Hydrogenobyrinic acid a,c-diamide synthase
VIT_02s0025g04840	-0.688541	3.57258	0.00035348	NA	NA	NA	Phosphate translocator protein2, Plastidic
VIT_02s0025g04870	-0.792606	3.50102	0.000463487	NA	NA	NA	Carboxyl-terminal peptidase
VIT_02s0025g04920	-0.69094	4.06348	4.83e-05	NA	NA	NA	1-aminocyclopropane-1-carboxylate synthase
VIT_02s0025g05110	-4.10797	10.9144	0	NA	NA	NA	Unknown protein
VIT_02s0025g05110	-1.57872	3.21132	0.00132127	NA	NA	NA	Unknown protein
VIT_02s0025g05120	-1.0452	5.94848	2.71e-09	NA	NA	NA	Unknown protein
VIT_02s0025g05150	-1.02899	3.81977	0.000133577	NA	NA	NA	DNAJ plastid division protein (ARC6)
VIT_02s0033g00070	1.00907	-3.47174	0.000517089	NA	NA	NA	Unknown protein
VIT_02s0033g00260	-2.70853	4.17651	2.96e-05	NA	NA	NA	Isoflavone reductase-like protein 1
VIT_02s0033g00270	-2.81031	5.99312	2.06e-09	NA	NA	NA	Urease
VIT_02s0033g00300	-3.54058	8.64091	0	-2.91046	5.28696	1.24e-07	Myb domain protein 113
VIT_02s0033g00700	5.93719	-7.87418	3.33e-15	7.15092	-10.8123	0	Nitrilase 4B
VIT_02s0033g00800	1.38414	-8.13801	4.44e-16	2.28535	-9.19072	0	Ribosomal protein L8 (RPL8C) 60S
VIT_02s0033g00870	1.97602	-3.31119	0.000929002	NA	NA	NA	Zinc-binding protein
VIT_02s0033g01170	0.920658	-3.98173	6.84e-05	NA	NA	NA	Pentatricopeptide (PPR) repeat-containing
VIT_02s0033g01330	1.81286	-9.93122	0	1.84941	-7.95201	1.78e-15	Dynamin-2B
VIT_02s0087g00140	0.653968	-3.18307	0.00145722	NA	NA	NA	Aspartic proteinase nepenthesin-1 precursor
VIT_02s0087g00160	-0.887459	4.17046	3.04e-05	NA	NA	NA	Constitutive disease resistance 1
VIT_02s0087g00170	-0.882739	5.44776	5.1e-08	-1.03007	4.40499	1.06e-05	Constitutive disease resistance 1
VIT_02s0087g00190	-0.733713	3.22293	0.00126887	NA	NA	NA	No hit
VIT_02s0087g00340	1.30123	-6.63168	3.32e-11	2.02392	-8.19319	2.22e-16	Unknown protein
VIT_02s0087g00370	-4.30365	4.84926	1.24e-06	NA	NA	NA	Beta-amylase 8
VIT_02s0087g00400	-0.57326	3.33162	0.000863425	-1.00076	3.90238	9.52e-05	Anthraniloyal-CoA: methanol anthraniloyal transferase
VIT_02s0087g00420	-1.103	4.29307	1.76e-05	-1.35155	3.64551	0.000266862	MAP kinase 9
VIT_02s0087g00720	-3.64532	10.5089	0	-2.71707	5.51824	3.42e-08	No hit
VIT_02s0087g00750	-5.14604	8.2994	0	NA	NA	NA	SWIB complex BAF60b domain-containing protein
VIT_02s0087g00790	0.599724	-3.7825	0.000155259	NA	NA	NA	No hit
VIT_02s0087g00840	-4.49182	12.9635	0	-3.42673	5.93034	3.02e-09	9-cis-epoxycarotenoid dioxygenase
VIT_02s0087g00910	5.55306	-13.5445	0	3.91169	-7.85157	4.22e-15	CRK10 (cysteine-rich RLK10)
VIT_02s0087g00930	-1.9049	9.13692	0	NA	NA	NA	Phosphoribulokinase
VIT_02s0087g00940	3.90178	-3.14864	0.00164032	NA	NA	NA	No hit
VIT_02s0087g00950	0.905163	-3.36008	0.000779189	NA	NA	NA	No hit
VIT_02s0109g00250	2.00571	-5.22691	1.72e-07	2.40808	-5.25438	1.49e-07	Translation initiation factor eIF-3 subunit 8
VIT_02s0109g00260	-0.82158	3.21147	0.00132056	NA	NA	NA	Carboxyl-terminal proteinase
VIT_02s0154g00010	-5.74404	3.13951	0.00169231	NA	NA	NA	Multi-copper oxidase (SKU5)
VIT_02s0154g00070	-3.82605	5.34626	8.98e-08	-1.5746	3.45957	0.000541029	Exostosin (Xyloglucan galactosyltransferase KATAMARI 1)
VIT_02s0154g00080	-2.77544	11.308	0	-2.72784	7.87307	3.55e-15	3-oxoacyl-[acyl-carrier-protein] synthase 3 A, chloroplast precursor
VIT_02s0154g00090	-1.50614	9.15108	0	NA	NA	NA	PLATZ transcription factor
VIT_02s0154g00110	2.38034	-3.6415	0.000271051	2.79315	-5.56526	2.62e-08	flavin-containing monooxygenase 3
VIT_02s0154g00190	0.744461	-4.15065	3.32e-05	NA	NA	NA	Nitrate transporter
VIT_02s0154g00240	-1.295	5.35143	8.73e-08	-1.49433	4.25561	2.08e-05	Protease inhibitor/seed storage/lipid transfer protein (LTP)
VIT_02s0154g00260	-4.73179	16.7546	0	-4.85056	9.19038	0	Protease inhibitor/seed storage/lipid transfer protein (LTP)
VIT_02s0154g00280	-1.79769e+308	-1.79769e+308	0.0011687	NA	NA	NA	No hit
VIT_02s0154g00350	-2.89959	8.90419	0	NA	NA	NA	Unknown protein
VIT_02s0154g00390	0.689032	-4.33064	1.49e-05	0.825304	-3.69223	0.000222297	Unknown protein
VIT_02s0154g00400	-0.803681	4.08931	4.33e-05	NA	NA	NA	No hit
VIT_02s0154g00480	-2.65287	7.48855	6.97e-14	NA	NA	NA	Protein arginine N-methyltransferase
VIT_02s0154g00500	-3.04607	8.69355	0	-3.02752	5.99445	2.04e-09	No hit
VIT_02s0154g00520	-2.21657	8.14146	4.44e-16	-1.60413	4.57417	4.78e-06	Unknown
VIT_02s0154g00580	-2.42092	4.79155	1.65e-06	-3.73046	5.21757	1.81e-07	Embryonic flower 2 (EMF2)
VIT_02s0154g00590	-3.89503	13.3461	0	-3.96731	5.88596	3.96e-09	GCN5 N-acetyltransferase (GNAT)
VIT_02s0154g00610	1.18976	-7.25677	3.96e-13	1.13202	-5.01257	5.37e-07	Enoyl-CoA hydratase/isomerase
VIT_02s0234g00110	-1.66413	6.2427	4.3e-10	NA	NA	NA	Peptidyl-prolyl cis-trans isomerase, cyclophilin type
VIT_02s0236g00130	-1.40615	8.54503	0	NA	NA	NA	Sterol 4-alpha-methyl-oxidase 1 (SMO1)
VIT_02s0241g00020	-2.15681	6.3577	2.05e-10	NA	NA	NA	Glycine-rich protein-like
VIT_02s0241g00060	1.63761	-7.51419	5.73e-14	NA	NA	NA	Receptor protein kinase
VIT_02s0241g00140	-0.572127	3.5583	0.000373266	NA	NA	NA	H(+)-ATPase 4 AHA4
VIT_03s0017g00540	-1.61283	7.74276	9.77e-15	-0.968835	3.19361	0.00140507	No hit
VIT_03s0017g00770	-4.73059	3.96548	7.32e-05	NA	NA	NA	Transferase family
VIT_03s0017g00870	1.1403	-7.00854	2.41e-12	0.758599	-3.43446	0.000593743	Ubiquitin-specific protease 14
VIT_03s0017g01010	-3.32561	4.90204	9.48e-07	NA	NA	NA	No hit
VIT_03s0017g01020	0.563589	-3.16818	0.00153398	NA	NA	NA	Alanyl-tRNA synthetase
VIT_03s0017g01290	1.93486	-9.62551	0	2.61226	-11.255	0	Ribosomal protein S6 (RPS6B) 40S
VIT_03s0017g01340	0.607066	-3.38683	0.000707054	NA	NA	NA	Adhesive/proline-rich protein
VIT_03s0017g01380	-4.46776	4.20693	2.59e-05	-3.33236	3.92322	8.74e-05	No hit
VIT_03s0017g01410	-2.16603	7.4375	1.03e-13	NA	NA	NA	Integral membrane Yip1 family protein
VIT_03s0017g01460	-2.36213	7.01847	2.24e-12	NA	NA	NA	Peptidyl-prolyl cis-trans isomerase ROC7 (rotamase CYP 7)
VIT_03s0017g01550	1.10338	-3.78306	0.00015491	NA	NA	NA	Cysteine--tRNA ligase.
VIT_03s0017g01700	-0.942867	5.60794	2.05e-08	NA	NA	NA	Zinc finger (DHHC type)
VIT_03s0017g01770	0.708763	-4.00285	6.26e-05	NA	NA	NA	FAR1-related sequence 2
VIT_03s0017g02170	0.757156	-4.62835	3.69e-06	1.86679	-6.84016	7.91e-12	Hydrolase, alpha/beta fold
VIT_03s0017g02240	-5.7652	5.06909	4e-07	-1.79769e+308	-1.79769e+308	0.000119536	Coproporphyrinogen III oxidase, chloroplast precursor
VIT_03s0017g02260	-6.05732	12.6862	0	-8.58497	7.49252	6.75e-14	No hit
VIT_03s0038g00050	0.617282	-3.91767	8.94e-05	NA	NA	NA	Nucleolar protein 4 NOP4
VIT_03s0038g00130	1.23793	-3.49463	0.000474723	4.36418	-12.488	0	Protein Phosphatase 2A subunit A2 PP2AA2
VIT_03s0038g00250	-0.966457	3.29875	0.000971164	NA	NA	NA	EXECUTER1 protein, chloroplast precursor
VIT_03s0038g00300	1.35393	-3.58649	0.000335157	NA	NA	NA	Isochorismatase hydrolase
VIT_03s0038g00360	1.03848	-4.55761	5.17e-06	NA	NA	NA	HEN4 (HUA enhancer 4)
VIT_03s0038g00380	0.975147	-3.67358	0.000239175	NA	NA	NA	Unknown protein
VIT_03s0038g00440	-1.9753	6.25335	4.02e-10	-1.52546	3.19567	0.00139507	ferulate 5-hydroxylase
VIT_03s0038g00450	-1.31765	7.19436	6.27e-13	NA	NA	NA	Unknown protein
VIT_03s0038g00590	0.957872	-5.66521	1.47e-08	1.13361	-4.81132	1.5e-06	Unknown protein
VIT_03s0038g00610	1.19076	-7.53882	4.75e-14	0.999462	-4.48348	7.34e-06	fructose-bisphosphate aldolase, chloroplast precursor
VIT_03s0038g00650	-0.779672	3.41794	0.000630963	NA	NA	NA	Unknown
VIT_03s0038g00660	2.23443	-4.78171	1.74e-06	1.68833	-4.17563	2.97e-05	NADH dehydrogenase (ubiquinone) 1 beta subcomplex 9
VIT_03s0038g00770	1.55669	-3.6002	0.000317976	NA	NA	NA	BPC4/BBR/BPC4/BPC4
VIT_03s0038g00880	0.521551	-3.13646	0.00170999	NA	NA	NA	Auxin-responsive SAUR9
VIT_03s0038g00890	-0.854861	5.09977	3.4e-07	NA	NA	NA	Transcription factor TFIIF
VIT_03s0038g00940	-1.10576	4.44983	8.59e-06	-1.39987	3.66058	0.000251645	Metalloprotease
VIT_03s0038g01050	-4.39125	9.56695	0	-4.67692	5.30249	1.14e-07	Auxin-responsive SAUR31
VIT_03s0038g01130	-6.16797	3.54488	0.000392789	NA	NA	NA	Auxin-induced SAUR
VIT_03s0038g01320	0.795069	-4.45901	8.23e-06	NA	NA	NA	Calcium-binding EF hand
VIT_03s0038g01350	-4.44256	8.09552	6.66e-16	-3.46135	4.45015	8.58e-06	Aquaporin PIP PIP1A
VIT_03s0038g01380	-1.1531	6.03152	1.62e-09	NA	NA	NA	No hit
VIT_03s0038g01410	-3.50058	8.82483	0	-8.99327	3.43633	0.000589653	Unknown protein
VIT_03s0038g01510	-2.74163	10.8475	0	-1.80455	6.10259	1.04e-09	Disease resistance protein (CC-NBS-LRR class)
VIT_03s0038g02110	-2.10297	6.55696	5.49e-11	NA	NA	NA	Thaumatin
VIT_03s0038g02130	-0.814931	4.4952	6.95e-06	NA	NA	NA	Nodulin
VIT_03s0038g02150	-2.83926	4.61681	3.9e-06	-2.38215	3.13133	0.00174014	Choline transporter
VIT_03s0038g02170	-1.72363	8.87438	0	-2.16309	7.85296	4e-15	Subtilisin-like serine protease 2
VIT_03s0038g02190	2.23455	-11.1761	0	0.968144	-3.42659	0.000611203	Pentatricopeptide (PPR) repeat-containing protein
VIT_03s0038g02230	-1.77052	10.4122	0	-2.96133	11.6169	0	L-ascorbate peroxidase.
VIT_03s0038g02380	-0.66309	3.3901	0.000698681	NA	NA	NA	Constans interacting protein 4
VIT_03s0038g02440	1.02379	-6.08019	1.2e-09	NA	NA	NA	Glyoxylate reductase
VIT_03s0038g02640	0.606303	-3.4481	0.000564554	NA	NA	NA	No hit
VIT_03s0038g02670	-0.752167	4.06953	4.71e-05	NA	NA	NA	Programmed cell death 6
VIT_03s0038g02680	-0.921367	4.45468	8.4e-06	NA	NA	NA	Ribosomal protein L2, Chloroplast
VIT_03s0038g02770	-0.719951	3.94513	7.98e-05	NA	NA	NA	Unknown
VIT_03s0038g02800	-3.53228	4.55037	5.36e-06	-2.57512	3.73135	0.000190458	Pentatricopeptide (PPR) repeat-containing protein
VIT_03s0038g02930	-1.51074	8.76607	0	-0.919528	3.64599	0.00026636	No hit
VIT_03s0038g02970	1.65328	-7.67662	1.64e-14	1.15005	-3.89348	9.88e-05	Mechanosensitive ion channel
VIT_03s0038g03130	-1.33567	6.43531	1.23e-10	NA	NA	NA	MATE efflux family protein
VIT_03s0038g03220	-3.05019	6.52969	6.59e-11	NA	NA	NA	Unknown protein
VIT_03s0038g03270	-0.980837	6.0328	1.61e-09	-1.12579	4.71837	2.38e-06	No hit
VIT_03s0038g03430	-2.14842	11.5238	0	-1.30287	4.96551	6.85e-07	Auxin-induced SAUR
VIT_03s0038g03530	1.39922	-6.55236	5.66e-11	2.34628	-9.47006	0	Anter-specific proline-rich protein APG
VIT_03s0038g03570	-1.15134	6.39213	1.64e-10	0.98362	-4.28879	1.8e-05	F-box domain containing protein
VIT_03s0038g03660	-2.45066	9.81988	0	-3.16198	6.11339	9.75e-10	fertility restorer
VIT_03s0038g03800	-0.886099	3.56343	0.000366044	NA	NA	NA	Amino acid permease
VIT_03s0038g03860	1.02722	-6.51423	7.31e-11	NA	NA	NA	Phosphate carrier protein
VIT_03s0038g03920	0.985547	-3.19462	0.00140013	NA	NA	NA	UDP-galactose translocator
VIT_03s0038g03940	0.587773	-3.41979	0.000626699	NA	NA	NA	Putative tonoplastic monosaccharide transporter
VIT_03s0038g03950	0.991264	-3.73473	0.00018792	1.05464	-3.17106	0.00151882	Pantothenate kinase
VIT_03s0038g03980	-1.93201	8.98238	0	-1.70581	5.78987	7.04e-09	Unknown
VIT_03s0038g04110	-2.53808	6.62848	3.39e-11	-2.01305	3.78238	0.000155335	Lectin protein kinase
VIT_03s0038g04160	-5.78186	8.46346	0	-3.36663	4.03157	5.54e-05	Histone deacetylase
VIT_03s0038g04260	0.691923	-3.45619	0.000547861	NA	NA	NA	feronia receptor-like kinase
VIT_03s0038g04410	-1.37521	8.0963	6.66e-16	-1.16584	4.62959	3.66e-06	Diaminopimelate decarboxylase
VIT_03s0038g04430	-1.9274	3.20647	0.00134374	NA	NA	NA	Bifunctional dihydrofolate reductase-thymidylate synthase 1
VIT_03s0038g04450	-1.3672	7.92923	2.22e-15	-2.20838	9.12008	0	Chaperone BCS1 mitochondrial
VIT_03s0038g04470	-0.845835	4.02401	5.72e-05	-0.881262	3.67662	0.000236348	S-adenosyl-L-methionine:salicylic acid carboxyl methyltransferase
VIT_03s0038g04490	-0.652995	3.95078	7.79e-05	NA	NA	NA	Ribosomal protein S25 (RPS25E) 40S
VIT_03s0038g04550	-2.75768	4.57487	4.77e-06	-2.56611	3.39236	0.000692937	Isoflavone reductase
VIT_03s0038g04560	-0.708944	4.13539	3.54e-05	NA	NA	NA	Isoflavone reductase related protein
VIT_03s0038g04610	0.638603	-4.01783	5.87e-05	NA	NA	NA	Isoflavone reductase Bet v 6.0101
VIT_03s0038g04620	-2.91482	7.46411	8.39e-14	-3.35328	4.06329	4.84e-05	Syntaxin 1B/2/3/4
VIT_03s0038g04670	1.15728	-7.1854	6.7e-13	NA	NA	NA	Isoflavone reductase-like protein 5
VIT_03s0038g04750	0.692069	-4.38305	1.17e-05	NA	NA	NA	UDP-glucuronosyl/UDP-glucosyltransferase
VIT_03s0038g04760	-1.56875	4.03211	5.53e-05	NA	NA	NA	IMP dehydrogenase
VIT_03s0063g00050	-0.980097	5.98603	2.15e-09	NA	NA	NA	Wax synthase
VIT_03s0063g00080	0.679936	-3.95127	7.77e-05	NA	NA	NA	Zinc finger (C3HC4-type ring finger)
VIT_03s0063g00120	-1.014	5.79797	6.71e-09	NA	NA	NA	Histidinol-phosphatase
VIT_03s0063g00130	-0.528001	3.20277	0.00136114	NA	NA	NA	Receptor protein kinase
VIT_03s0063g00140	-1.50507	4.82855	1.38e-06	NA	NA	NA	Caffeoyl-CoA O-methyltransferase
VIT_03s0063g00180	-1.28897	3.79956	0.000144953	NA	NA	NA	Hydrogenobyrinic acid a,c-diamide synthase
VIT_03s0063g00210	-2.44665	3.98126	6.86e-05	-3.10154	5.54158	3e-08	Thioredoxin M-type 3
VIT_03s0063g00400	-1.505	6.22961	4.68e-10	NA	NA	NA	No hit
VIT_03s0063g00550	-3.46068	4.10673	4.01e-05	NA	NA	NA	Transcriptional factor B3
VIT_03s0063g00580	-2.01571	5.19955	2e-07	NA	NA	NA	Unknown protein
VIT_03s0063g00610	-0.565461	3.47902	0.000503252	NA	NA	NA	Cyclin-dependent kinase inhibitor ICK5
VIT_03s0063g00750	0.713744	-4.05591	4.99e-05	1.0044	-4.09643	4.2e-05	Carboxyesterase 12; CXE12
VIT_03s0063g00810	1.26009	-7.88924	3.11e-15	1.60661	-7.1716	7.41e-13	Serine carboxypeptidase
VIT_03s0063g00820	1.7107	-10.1244	0	1.21342	-5.12235	3.02e-07	Calmodulin-binding protein
VIT_03s0063g00860	1.52794	-8.84319	0	NA	NA	NA	NADPH:quinone reductase
VIT_03s0063g00910	-2.77942	8.00135	1.33e-15	NA	NA	NA	Blue (type 1) copper domain
VIT_03s0063g00920	0.587398	-3.19555	0.00139565	NA	NA	NA	Blue (type 1) copper domain
VIT_03s0063g00940	0.936703	-5.14858	2.62e-07	NA	NA	NA	Blue (type 1) copper domain
VIT_03s0063g01050	-1.37106	4.55516	5.23e-06	NA	NA	NA	Map kinase substrate 1 MKS1
VIT_03s0063g01080	0.556609	-3.246	0.00117037	NA	NA	NA	Esterase
VIT_03s0063g01110	-0.876572	4.54526	5.49e-06	-0.870583	3.19639	0.0013916	Nodulin 1A, senescence-associated
VIT_03s0063g01150	1.17956	-5.042	4.61e-07	NA	NA	NA	Map kinase substrate 1 MKS1
VIT_03s0063g01340	-0.903432	4.26869	1.97e-05	-2.04869	5.12274	3.01e-07	Cell division cycle associated 7 CDCA7
VIT_03s0063g01380	1.59218	-4.15837	3.21e-05	2.97759	-6.93201	4.15e-12	Transcriptional factor B3
VIT_03s0063g01460	0.709501	-3.56463	0.000364374	NA	NA	NA	CYP82C4
VIT_03s0063g01480	-1.77341	3.27661	0.0010506	-4.04784	5.86944	4.37e-09	CYP82C1p
VIT_03s0063g01760	3.5596	-3.37902	0.000727446	2.36603	-3.35407	0.000796323	AOS (allene oxide synthase)
VIT_03s0063g01770	-0.69064	3.89444	9.84e-05	NA	NA	NA	AOS (allene oxide synthase)
VIT_03s0063g01870	-1.67261	9.06056	0	-0.990316	3.75759	0.000171559	DC1 domain-containing protein
VIT_03s0063g01910	-0.845365	3.53895	0.000401727	NA	NA	NA	Non-symbiotic hemoglobin 2
VIT_03s0063g01930	-4.98111	4.52765	5.96e-06	NA	NA	NA	IBR domain-containing protein
VIT_03s0063g01960	-1.26207	5.78597	7.21e-09	1.16844	-4.67456	2.95e-06	4-hydroxy-3-methylbut-2-enyl diphosphate reductase
VIT_03s0063g02030	0.849985	-4.01896	5.85e-05	1.21311	-4.93186	8.14e-07	Dolichyl-diphosphooligosaccharide-protein glycosyltransferase 48kDa
VIT_03s0063g02090	-2.80789	7.16969	7.52e-13	NA	NA	NA	No hit
VIT_03s0063g02110	-0.740257	3.8546	0.000115921	NA	NA	NA	Unknown
VIT_03s0063g02250	-2.4368	4.60406	4.14e-06	NA	NA	NA	Putative polyol/monosaccharide transporter
VIT_03s0063g02310	0.733263	-4.38279	1.17e-05	0.832415	-3.70144	0.000214376	Unknown
VIT_03s0063g02340	-3.27195	8.86572	0	-4.10651	13.3566	0	No hit
VIT_03s0063g02360	-5.50155	3.68092	0.000232391	-5.94447	12.5989	0	Ras-related protein Rab-7A
VIT_03s0063g02490	-1.63824	9.47084	0	-1.8548	7.41324	1.23e-13	NADH dehydrogenase (ubiquinone) Fe-S protein 8
VIT_03s0063g02530	1.00101	-3.43873	0.000584457	NA	NA	NA	Leucine-rich repeat transmembrane protein kinase
VIT_03s0063g02640	-0.642741	3.26874	0.00108027	-0.994769	3.65917	0.000253033	Serine carboxypeptidase-like 6
VIT_03s0088g00050	-1.09789	3.54075	0.00039899	NA	NA	NA	Brassinosteroid insensitive 1-associated receptor kinase 1
VIT_03s0088g00270	0.794725	-3.49875	0.000467449	NA	NA	NA	F-box protein 7
VIT_03s0088g00290	-1.93255	8.58269	0	-3.10473	10.6067	0	Unknown
VIT_03s0088g00320	-1.91519	7.38891	1.48e-13	-1.70632	4.29694	1.73e-05	DnaJ homolog, subfamily C, member 17
VIT_03s0088g00380	-2.00642	8.63935	0	-1.78965	6.49509	8.3e-11	Angustifolia
VIT_03s0088g00650	-4.58387	5.49711	3.86e-08	NA	NA	NA	Pathogenesis related protein 1 precursor [Vitis vinifera]
VIT_03s0088g00680	0.929364	-3.91867	8.9e-05	NA	NA	NA	No hit
VIT_03s0088g00780	-7.11685	4.99991	5.74e-07	-4.77009	5.26523	1.4e-07	Pathogenesis-related protein 1B
VIT_03s0088g00930	1.97298	-3.52155	0.000429038	2.99168	-3.21962	0.0012836	Metal transporter CNNM4 (Cyclin-M4)
VIT_03s0088g01090	2.95746	-5.26867	1.37e-07	2.60709	-3.54342	0.000394968	Proline iminopeptidase
VIT_03s0088g01150	0.831345	-4.88787	1.02e-06	NA	NA	NA	Basic helix-loop-helix (bHLH) family
VIT_03s0088g01170	-0.633255	3.93506	8.32e-05	NA	NA	NA	No hit
VIT_03s0088g01200	-1.353	6.30776	2.83e-10	-1.14244	3.43518	0.000592154	Inorganic pyrophosphatase
VIT_03s0088g01220	-1.45622	7.31368	2.6e-13	NA	NA	NA	No hit
VIT_03s0088g01250	-1.35361	6.71282	1.91e-11	-1.38831	4.80216	1.57e-06	Glutamate dehydrogenase
VIT_03s0091g00050	-1.01064	3.92595	8.64e-05	NA	NA	NA	Prp27
VIT_03s0091g00200	1.76101	-5.91048	3.41e-09	1.10465	-3.27202	0.00106784	Zinc finger protein 4
VIT_03s0091g00230	1.93148	-10.6308	0	NA	NA	NA	Pathogenesis-related homeodomain protein (PRHA)
VIT_03s0091g00240	-1.18601	6.73092	1.69e-11	-1.33554	4.82656	1.39e-06	B-cell receptor-associated protein 31
VIT_03s0091g00310	0.819994	-5.079	3.79e-07	1.15143	-4.96664	6.81e-07	Snakin-1
VIT_03s0091g00410	-0.645996	3.17394	0.00150383	-2.97212	6.92779	4.27e-12	Protein phosphatase 2C
VIT_03s0091g00420	-3.21419	16.5737	0	-2.20645	7.70031	1.35e-14	Zinc finger (C3HC4-type ring finger)
VIT_03s0091g00490	-4.37977	7.90239	2.66e-15	-6.66132	3.87767	0.000105462	No hit
VIT_03s0091g00640	-0.741587	4.036	5.44e-05	NA	NA	NA	ATP-dependent Clp protease proteolytic subunit (ClpR1) (nClpP5)
VIT_03s0091g00670	0.84294	-3.62204	0.000292284	1.37366	-4.66433	3.1e-06	Basic helix-loop-helix (bHLH) family
VIT_03s0091g00680	-1.90685	6.68786	2.26e-11	-2.02494	4.02965	5.59e-05	Vacuolar sorting receptor 3
VIT_03s0091g00870	-0.656657	3.12862	0.00175631	-0.967191	3.22276	0.00126963	Zfwd2 protein (ZFWD2)
VIT_03s0091g00970	-0.808173	4.00273	6.26e-05	-0.987373	3.49645	0.000471497	Nucleobase-ascorbate transporter 4 (NAT4)
VIT_03s0091g01020	0.761205	-3.33294	0.000859325	NA	NA	NA	Unknown
VIT_03s0091g01060	-1.88532	4.27915	1.88e-05	-2.38473	4.91255	8.99e-07	Cleavage and polyadenylation specificity factor
VIT_03s0091g01120	-3.0592	8.42098	0	NA	NA	NA	Sinapoylglucose:malate sinapoyltransferase (SNG1)
VIT_03s0091g01290	-5.19966	10.4113	0	-6.13558	10.5502	0	Lectin protein kinase
VIT_03s0097g00460	3.39848	-8.24705	2.22e-16	3.67553	-8.91946	0	No hit
VIT_03s0097g00550	0.627505	-3.46338	0.000533428	NA	NA	NA	N-acylethanolamine amidohydrolase
VIT_03s0097g00620	-0.518176	3.23728	0.00120676	-0.716085	3.13989	0.00169014	Glutamyl-tRNA reductase 1
VIT_03s0110g00290	-3.50576	3.31831	0.00090565	NA	NA	NA	Cinnamyl alcohol dehydrogenase
VIT_03s0132g00040	-2.58902	6.40365	1.52e-10	NA	NA	NA	GTP cyclohydrolase I
VIT_03s0132g00060	-3.93576	3.49459	0.00047479	NA	NA	NA	Methylmalonate-semialdehyde dehydrogenase
VIT_03s0132g00070	-1.52384	3.23054	0.00123557	NA	NA	NA	Methylmalonate semi-aldehyde dehydrogenase
VIT_03s0132g00090	-2.39365	4.39078	1.13e-05	NA	NA	NA	flavonol 3-O-methyltransferase
VIT_03s0180g00010	1.24033	-7.29885	2.9e-13	1.1728	-5.38713	7.16e-08	Cyclase
VIT_03s0180g00030	-0.757252	4.02537	5.69e-05	NA	NA	NA	Unknown protein
VIT_03s0180g00040	-4.48589	18.0201	0	-4.62019	8.92906	0	Stress enhanced protein 1 (SEP1)
VIT_03s0180g00050	-1.01479	4.0331	5.5e-05	-0.879409	3.24065	0.00119256	Sodium hydrogen antiporter NHD1
VIT_03s0180g00090	-1.71048	4.65686	3.21e-06	-2.35879	4.94415	7.65e-07	Receptor protein kinase
VIT_03s0180g00130	-0.62422	3.4848	0.0004925	NA	NA	NA	Limonoid UDP-glucosyltransferase
VIT_03s0180g00140	-0.651642	3.13055	0.00174478	NA	NA	NA	Myb domain protein R1
VIT_03s0180g00200	-1.561	9.08277	0	-0.776151	3.17538	0.00149639	Pseudouridine synthase
VIT_03s0180g00250	-3.20002	8.03809	8.88e-16	NA	NA	NA	ATP-dependent Clp protease ClpB protein
VIT_03s0180g00260	-1.38405	8.42453	0	NA	NA	NA	Indole-3-acetate beta-glucosyltransferase
VIT_03s0180g00280	-2.23672	10.1088	0	-1.42258	3.22863	0.00124384	No hit
VIT_03s0180g00320	-1.99853	4.1473	3.36e-05	NA	NA	NA	AMP binding protein
VIT_04s0008g00030	-0.981914	3.78266	0.000155162	NA	NA	NA	Jasmonate ZIM domain-containing protein 8
VIT_04s0008g00180	-0.749216	3.3044	0.000951785	NA	NA	NA	Amino acid permease 6
VIT_04s0008g00220	-4.5978	4.87913	1.07e-06	NA	NA	NA	Amino acid permease 1
VIT_04s0008g00520	-1.20833	7.09422	1.3e-12	-1.02613	4.35379	1.34e-05	RNA polymerase sigma factor SIGC
VIT_04s0008g00610	-0.640591	3.24624	0.00116941	0.946664	-3.51707	0.000436343	DD1A protein
VIT_04s0008g00660	0.94614	-4.70224	2.57e-06	1.24293	-4.41825	9.95e-06	Vacuolar processing enzyme gamma
VIT_04s0008g00680	-0.834369	4.8109	1.5e-06	NA	NA	NA	Protein phosphatase 2C
VIT_04s0008g00700	-1.46002	8.62134	0	-1.18143	5.09416	3.5e-07	Thioredoxin Trp26
VIT_04s0008g00710	-0.61169	3.17909	0.00147739	NA	NA	NA	Glycine hydroxymethyltransferase
VIT_04s0008g00860	-1.06767	4.90179	9.5e-07	-1.79211	4.6907	2.72e-06	Clavata1 receptor kinase (CLV1)
VIT_04s0008g00950	-1.62017	6.77569	1.24e-11	NA	NA	NA	Calcineurin B-like protein 06
VIT_04s0008g00960	1.68475	-4.58295	4.58e-06	1.23855	-3.85473	0.000115859	Calcineurin B-like protein 07
VIT_04s0008g01040	-1.03719	4.50568	6.62e-06	NA	NA	NA	CYP706A12
VIT_04s0008g01110	-2.10392	7.03263	2.03e-12	NA	NA	NA	FtsH protease that is localized to the mitochondrion
VIT_04s0008g01120	-0.914726	5.17168	2.32e-07	-1.43186	5.44362	5.22e-08	Esterase
VIT_04s0008g01160	-1.66735	6.01059	1.85e-09	-1.56013	3.72501	0.000195306	RKL1 (Receptor-like kinase 1)
VIT_04s0008g01190	0.589518	-3.45412	0.000552085	NA	NA	NA	Unknown
VIT_04s0008g01210	-0.920849	5.63832	1.72e-08	NA	NA	NA	Beta-1,3-galactosyltransferase 6
VIT_04s0008g01220	1.18238	-4.00265	6.26e-05	NA	NA	NA	No hit
VIT_04s0008g01280	-2.14811	5.52988	3.2e-08	NA	NA	NA	Unknown protein
VIT_04s0008g01290	-1.51877	4.26612	1.99e-05	NA	NA	NA	Conserved oligomeric Golgi complex component 8
VIT_04s0008g01410	-0.518216	3.23016	0.00123723	NA	NA	NA	WRKY DNA-binding protein 50
VIT_04s0008g01420	-0.623354	3.34067	0.000835767	NA	NA	NA	NOL1/NOP2/sun family protein
VIT_04s0008g01490	-0.886183	3.88348	0.000102974	NA	NA	NA	Small molecular heat shock protein 17.5
VIT_04s0008g01580	-0.810613	4.06324	4.84e-05	NA	NA	NA	Ankyrin repeat
VIT_04s0008g01590	-3.00855	9.85004	0	NA	NA	NA	Carrier protein, Mitochondrial
VIT_04s0008g01700	-3.08845	4.56113	5.09e-06	NA	NA	NA	Molecular chaperone DnaJ
VIT_04s0008g01720	-1.1193	5.60851	2.04e-08	-2.24708	7.18212	6.86e-13	No hit
VIT_04s0008g01750	-0.532449	3.32476	0.000884951	NA	NA	NA	Myb domain protein 4
VIT_04s0008g01780	1.20073	-5.86505	4.49e-09	NA	NA	NA	TT2 (transparent testa 2)
VIT_04s0008g01890	1.14947	-7.17592	7.18e-13	0.887071	-3.94734	7.9e-05	Copper-transporting ATPase PAA2
VIT_04s0008g01910	-2.36926	10.7882	0	-2.32766	6.76574	1.33e-11	MADS-box agamous-like 30
VIT_04s0008g01950	-0.806796	3.92719	8.59e-05	-1.16927	3.85219	0.000117066	Endo-1,4-beta-glucanase
VIT_04s0008g01970	-5.84921	6.43784	1.21e-10	-3.97973	3.15746	0.00159151	Unknown protein
VIT_04s0008g02030	0.68098	-3.20797	0.00133674	NA	NA	NA	EMB2758 (embryo defective 2758)
VIT_04s0008g02180	-1.39931	3.27399	0.00106041	NA	NA	NA	Ubiquitin thiolesterase
VIT_04s0008g02200	-0.700564	3.34686	0.000817337	NA	NA	NA	Dimethylaniline monooxygenase (N-oxide forming) 2
VIT_04s0008g02250	2.49254	-15.3387	0	NA	NA	NA	Coatomer subunit beta
VIT_04s0008g02380	-0.756964	3.84269	0.000121691	NA	NA	NA	No hit
VIT_04s0008g02460	-0.771131	4.51212	6.42e-06	1.23235	-5.4357	5.46e-08	ATP binding protein
VIT_04s0008g02590	-0.827824	4.23327	2.3e-05	NA	NA	NA	Unknown protein
VIT_04s0008g02640	-1.07756	4.31059	1.63e-05	-1.02138	3.19711	0.00138812	TRNA (guanine-N(1)-)-methyltransferase
VIT_04s0008g02720	0.596501	-3.38588	0.000709498	NA	NA	NA	Short-chain dehydrogenase/reductase (SDR)
VIT_04s0008g02750	-2.26843	13.2966	0	-1.19824	4.9525	7.33e-07	Glycosyltransferase family protein 47
VIT_04s0008g02760	-7.68133	7.46674	8.22e-14	-4.24692	5.76679	8.08e-09	Galactokinase like protein
VIT_04s0008g02830	0.665638	-3.83528	0.000125421	1.03166	-4.20026	2.67e-05	Receptor kinase
VIT_04s0008g02850	-0.781952	4.66042	3.16e-06	NA	NA	NA	Tassel serine threonine kinase 1
VIT_04s0008g03050	-0.681274	3.17992	0.00147315	NA	NA	NA	Protein arginine N-methyltransferase 5
VIT_04s0008g03060	1.03228	-6.55286	5.64e-11	0.703181	-3.15572	0.00160101	Unknown protein
VIT_04s0008g03200	-3.44324	5.70945	1.13e-08	NA	NA	NA	Thioredoxin domain containing 14
VIT_04s0008g03210	-1.74977	8.00259	1.11e-15	-1.91122	4.73932	2.14e-06	GATA transcription factor 11
VIT_04s0008g03240	-2.76136	5.43821	5.38e-08	-4.33721	5.42428	5.82e-08	SWIM zinc finger family (MAPKKK)
VIT_04s0008g03350	-0.515563	3.16818	0.00153394	NA	NA	NA	Unknown protein
VIT_04s0008g03500	1.7604	-3.45285	0.000554707	NA	NA	NA	Unknown protein
VIT_04s0008g03570	-2.91441	5.62486	1.86e-08	NA	NA	NA	Binding
VIT_04s0008g03660	1.42281	-6.12576	9.03e-10	1.13174	-4.08472	4.41e-05	4-amino-4-deoxychorismate lyase
VIT_04s0008g03710	-0.836257	3.39824	0.000678207	NA	NA	NA	Aspartate aminotransferase P1
VIT_04s0008g03730	-1.84622	7.41347	1.23e-13	NA	NA	NA	Myb-related protein 3R-1 (Plant c-MYB-like protein 1) MYB3R1
VIT_04s0008g03760	-1.77143	7.64951	2.02e-14	-2.07898	5.29699	1.18e-07	Membrane protein
VIT_04s0008g03900	-0.882027	5.41923	5.99e-08	NA	NA	NA	No hit
VIT_04s0008g03940	-1.72102	8.51388	0	-4.9001	12.6061	0	No hit
VIT_04s0008g03980	-2.16058	10.1362	0	NA	NA	NA	No hit
VIT_04s0008g04060	-3.54105	15.9762	0	-2.05153	7.50012	6.37e-14	RD22 [Vitis vinifera]
VIT_04s0008g04150	-3.93891	13.3268	0	-4.35077	9.70081	0	GLB3 (2-on-2 hemoglobin like gene 3)
VIT_04s0008g04180	3.38395	-4.2622	2.02e-05	3.16947	-3.71696	0.000201637	ferredoxin
VIT_04s0008g04250	-1.94591	3.38955	0.000700069	NA	NA	NA	Oxygen-evolving complex PsbP
VIT_04s0008g04270	-0.875384	4.38451	1.16e-05	NA	NA	NA	Glycoprotein, Mitochondrial
VIT_04s0008g04350	-1.41511	6.5223	6.92e-11	-1.23302	4.02283	5.75e-05	Molybdate transporter 1
VIT_04s0008g04380	-1.36334	4.01225	6.01e-05	NA	NA	NA	Zinc finger, SWIM-type
VIT_04s0008g04480	-0.749101	3.28451	0.00102158	NA	NA	NA	No hit
VIT_04s0008g04490	-0.628858	3.6092	0.00030714	-1.5194	5.76471	8.18e-09	Unknown
VIT_04s0008g04510	-4.31557	4.90415	9.38e-07	NA	NA	NA	CXE carboxylesterase
VIT_04s0008g04710	-2.60659	14.0029	0	NA	NA	NA	Zinc finger protein VAR3, chloroplastic
VIT_04s0008g04920	-2.85247	8.66208	0	-1.8214	4.3465	1.38e-05	Boron transporter-like protein 4
VIT_04s0008g05060	-0.652647	3.29208	0.000994504	NA	NA	NA	TSO1 (chinese for 'ugly')
VIT_04s0008g05120	-2.9203	12.9188	0	-2.75823	7.77054	7.77e-15	Overexpressor of cationic peroxidase 3 (OCP3)
VIT_04s0008g05180	-0.894817	4.80416	1.55e-06	NA	NA	NA	Unknown
VIT_04s0008g05210	-0.827494	4.0392	5.36e-05	-1.483	5.04316	4.58e-07	CRR2 (chlororespiratory reduction 2)
VIT_04s0008g05240	-0.648241	3.88326	0.000103065	NA	NA	NA	Phosphate translocator
VIT_04s0008g05380	-1.36598	7.12004	1.08e-12	NA	NA	NA	Phospholipase D alpha 1 precursor (PLD 1) (Choline phosphatase 1)
VIT_04s0008g05410	-2.01094	7.09086	1.33e-12	NA	NA	NA	EIN3-binding F-box protein 2
VIT_04s0008g05430	-2.28857	10.9561	0	-1.66348	5.0758	3.86e-07	L-ascorbate peroxidase.
VIT_04s0008g05450	-3.0646	3.64399	0.000268446	NA	NA	NA	SYNC1 protein, related
VIT_04s0008g05470	0.540134	-3.30317	0.000955978	NA	NA	NA	Unknown protein
VIT_04s0008g05480	-0.96589	5.60435	2.09e-08	-0.850022	3.37534	0.000737254	Clathrin assembly protein 2
VIT_04s0008g05540	-0.557729	3.3305	0.000866912	-0.929725	3.82017	0.000133359	Centromeric protein
VIT_04s0008g05640	-11.8705	9.03717	0	-8.6091	9.36933	0	Exostosin family protein
VIT_04s0008g05650	-0.631962	3.93303	8.39e-05	NA	NA	NA	Sucrose-phosphate synthase
VIT_04s0008g05740	-2.69006	3.99882	6.37e-05	NA	NA	NA	HEAT repeat-containing protein
VIT_04s0008g05760	-1.40632	4.59102	4.41e-06	1.45935	-4.55641	5.2e-06	Stromal cell-derived factor 2 protein precursor (SDF2 protein)
VIT_04s0008g05770	1.42771	-8.46553	0	1.60658	-6.39011	1.66e-10	Armadillo/beta-catenin repeat
VIT_04s0008g05810	0.603104	-3.65783	0.00025436	NA	NA	NA	CLPB-M/CLPB4/HSP98.7
VIT_04s0008g05820	0.545425	-3.41925	0.000627942	NA	NA	NA	CHD3-type chromatin-remodeling factor PICKLE
VIT_04s0008g05830	-3.14568	8.51668	0	-3.66109	7.48671	7.06e-14	Hydroxycinnamoyl-CoA:shikimate hydroxycinnamoyltransferase
VIT_04s0008g05900	0.660177	-3.13957	0.00169193	NA	NA	NA	Unknown protein
VIT_04s0008g05990	0.869005	-4.69271	2.7e-06	NA	NA	NA	Phytosulfokine receptor precursor
VIT_04s0008g06000	2.38005	-14.4761	0	1.59352	-7.08219	1.42e-12	Unknown
VIT_04s0008g06010	3.6972	-3.9726	7.11e-05	NA	NA	NA	Aberrant root formation protein 4 ALF4
VIT_04s0008g06050	-1.08858	6.45288	1.1e-10	-1.29926	5.56456	2.63e-08	No hit
VIT_04s0008g06220	-0.823053	4.76302	1.91e-06	NA	NA	NA	Receptor Like Protein 15 RLP15
VIT_04s0008g06330	0.993963	-5.70211	1.18e-08	NA	NA	NA	No hit
VIT_04s0008g06380	1.39881	-5.18909	2.11e-07	NA	NA	NA	Unknown protein
VIT_04s0008g06580	0.725257	-3.85522	0.000115624	NA	NA	NA	Endomembrane protein 70, TM4 ;
VIT_04s0008g06620	1.01032	-3.43047	0.000602546	NA	NA	NA	Unknown protein
VIT_04s0008g06640	-0.768718	4.68837	2.75e-06	-0.94375	4.05986	4.91e-05	No hit
VIT_04s0008g06670	-6.91938	4.3084	1.64e-05	NA	NA	NA	Import inner membrane translocase subunit Tim17/Tim22/Tim23
VIT_04s0008g06720	0.541072	-3.17913	0.00147717	NA	NA	NA	U2-associated protein SR140
VIT_04s0008g06810	0.569709	-3.15911	0.00158253	NA	NA	NA	Solute carrier family 35
VIT_04s0008g07110	-2.52327	3.93746	8.23e-05	-4.90208	7.62853	2.38e-14	No hit
VIT_04s0008g07340	-0.538521	3.26868	0.0010805	NA	NA	NA	NAD dependent epimerase/dehydratase
VIT_04s0023g00130	0.797583	-3.67237	0.000240307	0.940793	-3.41089	0.000647523	GRAM domain-containing protein / ABA-responsive
VIT_04s0023g00310	-0.972798	4.72826	2.26e-06	-1.5739	4.99792	5.8e-07	Zinc finger CCCH domain-containing protein ZFN1
VIT_04s0023g00320	-4.43626	9.30552	0	NA	NA	NA	Transmembrane protein FT27/PFT27
VIT_04s0023g00360	0.668055	-3.27739	0.00104772	NA	NA	NA	Zinc finger (C2H2 type) family
VIT_04s0023g00580	-1.79721	8.98868	0	-1.91444	7.78267	7.11e-15	No hit
VIT_04s0023g00600	-1.05556	5.27553	1.32e-07	NA	NA	NA	EIF4-gamma/eIF5/eIF2-epsilon domain-containing protein
VIT_04s0023g00690	-0.887798	4.90799	9.2e-07	NA	NA	NA	Biotin carboxyl carrier protein 2 (BCCP2)
VIT_04s0023g00730	-1.06176	5.88356	4.02e-09	NA	NA	NA	Protein translocase Tic20
VIT_04s0023g00930	-1.25673	7.65825	1.89e-14	-0.977213	4.23277	2.31e-05	Unknown protein
VIT_04s0023g00980	0.874942	-4.82455	1.4e-06	NA	NA	NA	No hit
VIT_04s0023g01040	-1.17464	6.0908	1.12e-09	-0.827022	3.13017	0.00174706	Calmodulin
VIT_04s0023g01120	-1.1497	4.3407	1.42e-05	NA	NA	NA	Unknown protein
VIT_04s0023g01140	-0.628396	3.16154	0.00156937	-1.66811	5.5683	2.57e-08	Transcription initiation factor TFIIE beta subunit
VIT_04s0023g01170	-1.54926	4.61096	4.01e-06	-2.24263	3.39727	0.000680628	T-complex protein 1 subunit delta
VIT_04s0023g01240	-3.52727	4.86439	1.15e-06	NA	NA	NA	Aminopeptidase P
VIT_04s0023g01380	-1.75436	10.2197	0	-1.26974	4.89959	9.6e-07	SIN
VIT_04s0023g01440	0.671343	-3.78089	0.000156269	NA	NA	NA	DUF620
VIT_04s0023g01480	-2.23878	4.5656	4.98e-06	NA	NA	NA	Unknown protein
VIT_04s0023g01490	-3.48315	4.31308	1.61e-05	NA	NA	NA	Proline extensin-like receptor kinase 1 (PERK1)
VIT_04s0023g01540	0.560221	-3.11864	0.0018169	NA	NA	NA	Membrane protein
VIT_04s0023g01660	-1.08681	5.44199	5.27e-08	-1.80908	5.67015	1.43e-08	SEC14 cytosolic factor, putative
VIT_04s0023g01720	-1.62142	3.74963	0.000177095	NA	NA	NA	Maf, septum formation protein
VIT_04s0023g01730	-0.852033	4.59032	4.43e-06	NA	NA	NA	Ribosomal protein L6
VIT_04s0023g01800	1.27849	-5.00238	5.66e-07	1.24685	-4.14387	3.41e-05	Sugar transporter ERD6-like 6
VIT_04s0023g01880	-2.28057	3.62485	0.000289131	NA	NA	NA	Anaphase-promoting complex, subunit 10 / APC10
VIT_04s0023g01910	-3.16081	4.31768	1.58e-05	-6.17353	3.50318	0.000459744	Aldose 1-epimerase
VIT_04s0023g01970	0.610945	-3.59684	0.000322111	NA	NA	NA	Inorganic pyrophosphatase
VIT_04s0023g02110	1.48808	-9.04689	0	1.82727	-8.1332	4.44e-16	S-adenosyl-L-methionine:carboxyl methyltransferase
VIT_04s0023g02200	1.54287	-6.4009	1.54e-10	NA	NA	NA	S-adenosyl-L-methionine:salicylic acid carboxyl methyltransferase
VIT_04s0023g02390	-1.0856	3.97167	7.14e-05	NA	NA	NA	Transducin protein
VIT_04s0023g02420	-0.881032	3.49351	0.000476722	NA	NA	NA	Unknown protein
VIT_04s0023g02430	-2.89021	5.42428	5.82e-08	-3.17908	3.4517	0.00055706	Glycosyl transferase family 1 protein
VIT_04s0023g02510	2.54462	-4.13258	3.59e-05	NA	NA	NA	No hit
VIT_04s0023g02650	-3.54726	3.88868	0.000100791	NA	NA	NA	Nodulin MtN21 family
VIT_04s0023g02690	-2.20877	12.3473	0	-3.90971	13.8737	0	Protein kinase
VIT_04s0023g02730	-1.0336	4.09462	4.23e-05	-1.2651	3.1343	0.00172266	Dehydration-responsive protein
VIT_04s0023g02820	-1.22921	7.06487	1.61e-12	-0.862876	3.62673	0.000287036	Flowering-related B-class MADS-box protein
VIT_04s0023g02970	-0.549825	3.24508	0.00117419	NA	NA	NA	Lactoylglutathione lyase
VIT_04s0023g03010	0.831579	-5.27173	1.35e-07	NA	NA	NA	Leucine-rich repeat family protein / extensin
VIT_04s0023g03040	1.4526	-3.74642	0.000179378	NA	NA	NA	3-oxo-5-alpha-steroid 4-dehydrogenase, C-terminal
VIT_04s0023g03120	0.820497	-3.45445	0.000551407	1.69989	-5.27572	1.32e-07	Peptidyl-prolyl cis-trans isomerase NIMA-interacting 1
VIT_04s0023g03130	0.567128	-3.36953	0.00075296	NA	NA	NA	Peptide methionine sulfoxide reductase
VIT_04s0023g03150	0.639726	-3.18406	0.00145224	NA	NA	NA	Ribosomal protein L8 (RPL8C) 60S
VIT_04s0023g03210	-0.596299	3.63998	0.000272654	NA	NA	NA	Anthranilate phosphoribosyltransferase
VIT_04s0023g03240	-0.781266	4.36395	1.28e-05	-1.12806	4.49763	6.87e-06	2OG-Fe(II) oxygenase
VIT_04s0023g03360	-2.54054	8.54337	0	NA	NA	NA	No hit
VIT_04s0023g03370	0.887539	-5.28068	1.29e-07	0.92819	-4.12243	3.75e-05	Naringenin,2-oxoglutarate 3-dioxygenase
VIT_04s0023g03470	-1.19456	7.28321	3.26e-13	-1.09146	4.00835	6.11e-05	Methyltransferase
VIT_04s0023g03550	-1.53509	8.82202	0	NA	NA	NA	Proteasome 26S regulatory subunit S5A (RPN10)
VIT_04s0023g03570	3.023	-9.71196	0	2.46925	-7.31594	2.56e-13	Endoplasmatic reticulum retrieval protein 1B
VIT_04s0023g03600	-2.0552	7.22622	4.97e-13	-1.88384	4.57756	4.7e-06	Histidine kinase 1 (AHK1)
VIT_04s0023g03610	-1.32195	6.69431	2.17e-11	-1.19138	4.30914	1.64e-05	MLO17
VIT_04s0023g03630	0.625887	-3.17244	0.00151163	NA	NA	NA	Unknown protein
VIT_04s0023g03650	-2.21085	5.27249	1.35e-07	-2.32071	5.2739	1.34e-07	L-ascorbate peroxidase 3
VIT_04s0023g03750	-4.69322	3.47667	0.000507675	NA	NA	NA	3-dehydroquinate synthase
VIT_04s0023g03810	-5.97412	9.98109	0	-6.6034	5.73179	9.94e-09	Vacuolar protein sorting 35
VIT_04s0043g00310	-1.66448	5.81074	6.22e-09	NA	NA	NA	Ammonium transporter 1;2
VIT_04s0043g00440	-0.931256	5.58585	2.33e-08	-0.817786	3.50936	0.000449187	Ribosomal protein S5
VIT_04s0043g00740	-0.601329	3.17638	0.00149126	NA	NA	NA	2OG-Fe(II) oxygenase
VIT_04s0043g00850	-1.82305	5.86552	4.48e-09	NA	NA	NA	Tyrosine/DOPA decarboxylase 2
VIT_04s0044g00040	2.0469	-6.99641	2.63e-12	3.63302	-11.3334	0	Unknown protein
VIT_04s0044g00110	0.866292	-4.53652	5.72e-06	1.20772	-4.40123	1.08e-05	Calmodulin-binding protein [Angelica dahurica]
VIT_04s0044g00130	-1.29786	7.00582	2.46e-12	NA	NA	NA	No hit
VIT_04s0044g00280	-1.48564	7.04706	1.83e-12	NA	NA	NA	Nodulin MtN21 family
VIT_04s0044g00310	-4.14586	9.42879	0	NA	NA	NA	Nodulin MtN21 family
VIT_04s0044g00530	-1.89101	6.072	1.26e-09	NA	NA	NA	Zinc finger (C3HC4-type ring finger) family protein
VIT_04s0044g00720	-3.3573	4.28764	1.81e-05	NA	NA	NA	Endo-1,4-beta-glucanase
VIT_04s0044g00730	-1.37695	5.90447	3.54e-09	-1.81458	4.97247	6.61e-07	Cellulose synthase CSLE1
VIT_04s0044g00880	-3.21976	3.34275	0.000829529	-4.03535	3.86584	0.000110706	ATXR5 (setdomain group 15)
VIT_04s0044g00980	-0.866423	3.78772	0.000152033	NA	NA	NA	Pentatricopeptide (PPR) repeat
VIT_04s0044g01000	-1.10691	5.31555	1.06e-07	NA	NA	NA	Alcohol dehydrogenase 2 [Vitis vinifera]
VIT_04s0044g01120	-1.66686	7.1711	7.44e-13	-1.17829	4.45054	8.57e-06	Cell division protease FtsH
VIT_04s0044g01180	0.797184	-3.645	0.000267389	NA	NA	NA	PRLI-interacting factor G
VIT_04s0044g01260	-1.47404	4.39584	1.1e-05	NA	NA	NA	ABCNAP13
VIT_04s0044g01300	-2.36422	8.88242	0	NA	NA	NA	Polygalacturonase GH28
VIT_04s0044g01410	-1.92143	11.1179	0	-2.81362	10.4636	0	Putative photosystem I reaction center subunit N
VIT_04s0044g01480	-0.735199	3.60985	0.000306369	NA	NA	NA	Pentatricopeptide repeat
VIT_04s0044g01560	2.6205	-16.691	0	2.31139	-10.3829	0	GA 20-oxidase 2
VIT_04s0044g01670	-0.918342	3.87513	0.000106569	NA	NA	NA	F-box family protein
VIT_04s0044g01720	0.748973	-4.58826	4.47e-06	1.08546	-4.70839	2.5e-06	No hit
VIT_04s0044g01740	-2.11426	9.97571	0	-2.34458	8.80533	0	No hit
VIT_04s0044g01790	1.11423	-5.25432	1.49e-07	NA	NA	NA	FAR1-related sequence 5
VIT_04s0044g01840	0.578001	-3.27882	0.00104244	0.762434	-3.3811	0.000721963	Diacylglycerol acyltransferase family
VIT_04s0044g01850	-2.0653	10.8761	0	NA	NA	NA	Unknown
VIT_04s0044g01860	-1.52204	7.71365	1.22e-14	NA	NA	NA	Subtilisin protease precursor
VIT_04s0044g01940	0.691044	-4.21407	2.51e-05	NA	NA	NA	BCL-2-associated athanogene 4
VIT_04s0044g02010	3.7236	-6.2731	3.54e-10	2.55973	-3.90519	9.42e-05	No hit
VIT_04s0069g00250	-4.14676	5.9123	3.37e-09	NA	NA	NA	No hit
VIT_04s0069g00770	0.530096	-3.14373	0.00166809	NA	NA	NA	DTDP-D-glucose 4,6-dehydratase
VIT_04s0069g00790	1.86807	-11.2803	0	1.48864	-6.41003	1.45e-10	Beta-galactosidase
VIT_04s0069g00920	-0.989229	4.41068	1.03e-05	NA	NA	NA	WRKY DNA-binding protein 51
VIT_04s0079g00160	-0.655865	3.39378	0.000689349	NA	NA	NA	No hit
VIT_04s0079g00230	-4.00932	6.65494	2.83e-11	NA	NA	NA	Regulator of chromosome condensation (RCC1)
VIT_04s0079g00260	-2.48112	14.0284	0	-3.17567	9.6995	0	Tubulin, Beta
VIT_04s0079g00280	-4.07062	5.69395	1.24e-08	-3.37773	3.71663	0.000201902	Myosin-like protein XIA
VIT_04s0079g00420	-2.41503	12.1219	0	-2.03224	6.70527	2.01e-11	Protein binding / zinc ion binding
VIT_04s0079g00610	-2.76102	13.0806	0	-2.37821	6.4325	1.26e-10	Glutathione S-transferase 11 GSTF11
VIT_04s0079g00690	2.64133	-12.7611	0	2.15187	-7.45756	8.82e-14	Glutathione S-transferase
VIT_04s0079g00810	1.41302	-8.0181	1.11e-15	2.30189	-8.26761	2.22e-16	Strictosidine synthase
VIT_04s0159g00050	-0.847941	4.81212	1.49e-06	NA	NA	NA	Strictosidine synthase
VIT_04s0210g00050	-2.34435	13.5881	0	-1.31414	5.64556	1.65e-08	Strictosidine synthase
VIT_05s0020g00030	0.797155	-4.11258	3.91e-05	NA	NA	NA	Zinc knuckle
VIT_05s0020g00400	-1.0888	4.1419	3.44e-05	-1.3799	3.70137	0.000214439	Evolutionarily conserved C-terminal region 6
VIT_05s0020g00440	-1.89064	8.5691	0	-2.60052	8.57932	0	Alpha-L-arabinofuranosidase
VIT_05s0020g00470	0.77823	-4.36682	1.26e-05	0.790183	-3.2277	0.00124789	Beta-1,4-xylosidase
VIT_05s0020g00600	-4.73402	9.21532	0	NA	NA	NA	PPR2
VIT_05s0020g00680	-4.02389	12.5655	0	-2.93024	5.15456	2.54e-07	Phosphate translocator
VIT_05s0020g00690	0.949055	-3.27008	0.00107518	NA	NA	NA	Novel plant snare 13
VIT_05s0020g00700	0.581909	-3.63267	0.000280509	NA	NA	NA	Pyruvate dehydrogenase kinase, Mitochondrial
VIT_05s0020g00730	-1.74802	6.55814	5.45e-11	-1.45397	4.34185	1.41e-05	Pectinesterase; Pectinesterase inhibitor
VIT_05s0020g00830	1.08829	-4.67197	2.98e-06	1.69157	-6.26578	3.71e-10	CBL-interacting protein kinase 19
VIT_05s0020g00840	-0.865108	3.62495	0.000289013	NA	NA	NA	P-glycoprotein 4
VIT_05s0020g00870	-0.910153	3.16116	0.00157144	NA	NA	NA	Soluble diacylglycerol acyltransferase
VIT_05s0020g00890	-2.12356	5.56789	2.58e-08	NA	NA	NA	Aspartyl protease
VIT_05s0020g01070	4.06064	-4.17407	2.99e-05	NA	NA	NA	Cation/hydrogen exchanger (CHX19)
VIT_05s0020g01090	0.681223	-3.35306	0.000799225	NA	NA	NA	Translationally-controlled tumor protein
VIT_05s0020g01140	-0.774516	4.06172	4.87e-05	-1.0679	3.97325	7.09e-05	Kinesin family member 2/24
VIT_05s0020g01180	-0.55055	3.33201	0.000862222	NA	NA	NA	Pentatricopeptide (PPR) repeat-containing protein
VIT_05s0020g01280	0.674253	-3.25793	0.00112228	NA	NA	NA	Unknown
VIT_05s0020g01310	-4.0785	8.0448	8.88e-16	NA	NA	NA	No hit
VIT_05s0020g01600	-0.987938	3.97145	7.14e-05	NA	NA	NA	No hit
VIT_05s0020g01640	-1.51331	3.57893	0.000345	-2.53839	3.4454	0.00057021	No hit
VIT_05s0020g01670	0.810588	-4.42147	9.8e-06	NA	NA	NA	Anaphase-promoting complex component APC7
VIT_05s0020g01820	1.20069	-7.56085	4e-14	NA	NA	NA	CRK1 protein
VIT_05s0020g01830	-0.944736	5.36903	7.92e-08	NA	NA	NA	1,4-alpha-D-glucan maltohydrolase
VIT_05s0020g01930	-0.864491	3.14819	0.00164284	-1.77054	4.81298	1.49e-06	SYD (splayed)
VIT_05s0020g01960	-0.734896	4.06719	4.76e-05	-0.819834	3.29469	0.000985293	Pentatricopeptide (PPR) repeat-containing
VIT_05s0020g01970	-2.75146	8.316	0	-2.55588	5.52471	3.3e-08	DnaJ homolog, subfamily B, member 12
VIT_05s0020g02000	0.582126	-3.37765	0.000731072	NA	NA	NA	Zinc finger (C3HC4-type ring finger)
VIT_05s0020g02080	-0.828589	4.63698	3.54e-06	-1.03124	4.10732	4e-05	NADH dehydrogenase (ubiquinone) 1 alpha subcomplex 8
VIT_05s0020g02170	3.91539	-9.67574	0	4.1136	-13.0901	0	Sugar transporter ERD6-like 16
VIT_05s0020g02210	-2.06927	7.77471	7.55e-15	NA	NA	NA	Cytokinin histidine phosphotransfer protein 3
VIT_05s0020g02230	0.668093	-3.41035	0.000648795	NA	NA	NA	TRNA/rRNA methyltransferase (SpoU)
VIT_05s0020g02270	-0.809027	4.33634	1.45e-05	NA	NA	NA	No hit
VIT_05s0020g02350	0.883917	-4.49621	6.92e-06	NA	NA	NA	Protein FBL4
VIT_05s0020g02470	-4.15279	4.21341	2.52e-05	NA	NA	NA	MAPK (MPK16)
VIT_05s0020g02540	0.760147	-4.64401	3.42e-06	0.968346	-4.31074	1.63e-05	Serine incorporator 3
VIT_05s0020g02600	0.916772	-5.72199	1.05e-08	0.791095	-3.43821	0.000585577	Unknown protein
VIT_05s0020g02690	-1.80277	10.0504	0	-2.0084	7.91635	2.44e-15	Signal peptidase complex subunit 3
VIT_05s0020g02720	-3.91499	7.90644	2.66e-15	-2.14691	3.12437	0.00178189	Nuclear transcription factor Y subunit C-9
VIT_05s0020g02770	-0.84875	4.91072	9.07e-07	NA	NA	NA	Unknown protein
VIT_05s0020g02800	-1.01236	5.80608	6.4e-09	NA	NA	NA	DEAD/DEAH box helicase
VIT_05s0020g02830	1.95559	-8.05908	6.66e-16	1.64373	-5.50791	3.63e-08	Substrate carrier, Mitochondrial
VIT_05s0020g02890	-1.37116	5.59602	2.19e-08	NA	NA	NA	Homeotic gene regulator
VIT_05s0020g02960	0.622926	-3.75425	0.000173862	NA	NA	NA	ARMADILLO BTB Arabidopsis protein 1 ABAP1
VIT_05s0020g02990	-0.512089	3.19509	0.00139785	NA	NA	NA	Unknown
VIT_05s0020g03050	-0.633973	3.17142	0.00151696	NA	NA	NA	Transmembrane protein 49
VIT_05s0020g03130	-2.04213	8.02095	1.11e-15	-2.66656	5.61867	1.92e-08	Spermine synthase
VIT_05s0020g03150	0.650463	-3.59043	0.000330134	NA	NA	NA	S-receptor kinase
VIT_05s0020g03170	-2.32404	8.74764	0	-3.09541	5.92022	3.22e-09	Copper amine oxidase
VIT_05s0020g03180	-1.42723	8.47902	0	-1.92663	8.07784	6.66e-16	Copper amine oxidase
VIT_05s0020g03190	-1.71813	5.54334	2.97e-08	NA	NA	NA	S-receptor kinase
VIT_05s0020g03310	-1.70089	8.62612	0	-1.87485	6.31116	2.77e-10	WNK1 (with no lysine (K) 1)
VIT_05s0020g03340	-1.96179	4.30785	1.65e-05	NA	NA	NA	No hit
VIT_05s0020g03380	-2.13289	10.4576	0	-0.928912	3.20829	0.00133529	Photosystem II 11 kDa protein PSB27
VIT_05s0020g03450	-0.921896	5.599	2.16e-08	-0.726657	3.1987	0.0013805	P-P-bond-hydrolysis-driven protein transmembrane transporter
VIT_05s0020g03550	-0.816922	4.40186	1.07e-05	NA	NA	NA	Unknown protein
VIT_05s0020g03640	-2.77744	4.15267	3.29e-05	-3.42923	3.31861	0.000904682	GCN5 N-acetyltransferase (GNAT)
VIT_05s0020g03650	-2.1719	5.15528	2.53e-07	NA	NA	NA	RNA pol II accessory factor Cdc73
VIT_05s0020g03670	-0.841519	5.0979	3.43e-07	-1.65556	6.48579	8.83e-11	Lipid transfer protein
VIT_05s0020g03760	-1.01781	4.43279	9.3e-06	-1.22569	3.27801	0.00104543	Pentatricopeptide (PPR) repeat-containing
VIT_05s0020g03770	-3.47062	5.8532	4.82e-09	-3.98589	4.24028	2.23e-05	Unknown protein
VIT_05s0020g03870	1.33061	-4.50768	6.55e-06	1.30576	-3.27654	0.00105087	Sulfate transporter 3.1 (AST12) (AtST1)
VIT_05s0020g03880	-3.8703	4.12858	3.65e-05	NA	NA	NA	Sulfate transporter 3.1 (AST12) (AtST1)
VIT_05s0020g03890	-0.782506	4.37437	1.22e-05	-1.08401	4.55113	5.34e-06	Calmodulin-binding region IQD19
VIT_05s0020g03900	-0.731318	3.64814	0.000264149	NA	NA	NA	Zinc finger (C3HC4-type ring finger)
VIT_05s0020g03970	-5.94224	25.1105	0	-3.69102	12.4819	0	Chlorophyllase (CLH2)
VIT_05s0020g03980	-1.23848	6.27131	3.58e-10	-1.55879	5.45945	4.78e-08	Allergen
VIT_05s0020g04000	-1.20705	4.46737	7.92e-06	NA	NA	NA	TIFY 4B (Protein PEAPOD 2)
VIT_05s0020g04020	-1.65626	5.91527	3.31e-09	-1.88714	3.13918	0.0016942	Heat shock transcription factor A6B
VIT_05s0020g04070	0.760802	-3.4407	0.000580205	NA	NA	NA	Unknown protein
VIT_05s0020g04080	0.98217	-5.57093	2.53e-08	1.22446	-5.30934	1.1e-07	Submergence induced protein 2-like
VIT_05s0020g04130	-3.54182	10.1856	0	-3.30411	7.26655	3.69e-13	PINHEAD (Protein ZWILLE)
VIT_05s0020g04140	2.13384	-4.40253	1.07e-05	NA	NA	NA	Pentatricopeptide (PPR) repeat-containing protein
VIT_05s0020g04190	-3.15231	7.88835	3.11e-15	-2.7338	4.24131	2.22e-05	Calcium-transporting ATPase 13 ACA13
VIT_05s0020g04420	-2.30342	3.51319	0.000442756	NA	NA	NA	No hit
VIT_05s0020g04490	-1.5955	6.09519	1.09e-09	-1.3443	3.83754	0.000124274	Pentatricopeptide (PPR) repeat-containing
VIT_05s0020g04510	-2.49567	8.27831	2.22e-16	-2.3797	7.83145	4.88e-15	Acylamino-acid-releasing enzyme
VIT_05s0020g04570	1.27126	-7.16201	7.95e-13	NA	NA	NA	CBL-interacting protein kinase 20
VIT_05s0020g04600	-0.786046	3.37444	0.000739673	NA	NA	NA	Pentatricopeptide (PPR) repeat-containing protein
VIT_05s0020g04620	0.92855	-3.45625	0.00054774	NA	NA	NA	IAA7
VIT_05s0020g04670	4.36134	-12.4182	0	4.86725	-11.7812	0	Prenylated rab acceptor (PRA1)
VIT_05s0020g04720	0.80246	-4.94657	7.55e-07	NA	NA	NA	Basic helix-loop-helix (bHLH) family
VIT_05s0020g04800	0.509115	-3.15346	0.00161346	0.860822	-3.90101	9.58e-05	Membrane related protein CP5
VIT_05s0020g04850	0.786706	-4.67279	2.97e-06	NA	NA	NA	Double strand break repair protein (XRCC4)
VIT_05s0020g04860	1.32478	-6.97245	3.11e-12	NA	NA	NA	fertility restorer
VIT_05s0020g04880	-1.81167	9.15941	0	-2.07687	7.30086	2.86e-13	NBS-LRR type disease resistance protein
VIT_05s0020g04950	0.975328	-5.61455	1.97e-08	1.05642	-4.6741	2.95e-06	Proteinase inhibitor 1 PPI3B2
VIT_05s0020g04980	0.635315	-3.76813	0.000164477	NA	NA	NA	Type 1 membrane protein
VIT_05s0020g05040	2.18113	-4.65268	3.28e-06	5.13689	-12.3084	0	BHLH transcription factor FMA (FAMA)
VIT_05s0029g00020	-0.709373	4.05814	4.95e-05	-0.741665	3.25615	0.00112935	SERK family receptor-like protein kinase
VIT_05s0029g00140	-4.40909	16.3513	0	-1.77881	4.73497	2.19e-06	Ubiquitin-specific protease 2 (UBP2)
VIT_05s0029g00190	-2.38762	4.52439	6.06e-06	NA	NA	NA	No hit
VIT_05s0029g00220	-0.570338	3.37936	0.000726544	NA	NA	NA	Unknown
VIT_05s0029g00260	-0.901127	3.24561	0.00117199	NA	NA	NA	Cystatin
VIT_05s0029g00420	-0.689777	3.91308	9.11e-05	-1.2562	5.43282	5.55e-08	Pentatricopeptide (PPR) repeat
VIT_05s0029g00470	0.61382	-3.29645	0.000979141	NA	NA	NA	No hit
VIT_05s0029g00480	-1.84321	10.5222	0	-3.22035	10.552	0	No hit
VIT_05s0029g00510	4.77265	-5.55483	2.78e-08	NA	NA	NA	S-adenosyl-L-methionine-dependent methyltransferase mraW
VIT_05s0029g00990	-2.77559	5.19556	2.04e-07	NA	NA	NA	Ribosome biogenesis protein Bms1
VIT_05s0029g01000	-2.82346	6.01598	1.79e-09	NA	NA	NA	Alpha 1,3-glucosidase
VIT_05s0029g01140	-3.00653	15.5154	0	-3.05512	8.41635	0	Unknown protein
VIT_05s0029g01540	-2.81416	5.16887	2.36e-07	-4.90407	10.6452	0	Oxidative-stress responsive 1
VIT_05s0049g00010	1.65039	-7.40156	1.35e-13	2.47305	-7.92387	2.22e-15	Ethylene receptor (ETR2)
VIT_05s0049g00100	1.60353	-5.29889	1.17e-07	NA	NA	NA	IBR10 (indole-3-butyric acid response 10); catalytic/ dodecenoyl-CoA delta-isomerase [Arabidopsis thaliana]
VIT_05s0049g00210	-0.780905	4.77671	1.78e-06	-0.796637	3.47068	0.000519138	1-aminocyclopropane-1-carboxylate oxidase homolog 1
VIT_05s0049g00300	-1.36445	5.51636	3.46e-08	-1.56124	5.10967	3.23e-07	2-oxoglutarate-dependent dioxygenase
VIT_05s0049g00330	-2.75561	5.98493	2.16e-09	NA	NA	NA	E8 protein
VIT_05s0049g00390	-1.22478	5.39933	6.69e-08	NA	NA	NA	Electron transfer flavoprotein beta-subunit
VIT_05s0049g00510	0.707113	-4.01717	5.89e-05	NA	NA	NA	No hit
VIT_05s0049g00570	-3.69016	10.0212	0	-3.2694	4.33142	1.48e-05	Unknown
VIT_05s0049g00610	-4.25614	14.1828	0	-4.53083	7.32757	2.34e-13	No hit
VIT_05s0049g00660	-4.54687	15.4336	0	-3.10003	5.40315	6.55e-08	No hit
VIT_05s0049g00720	-4.02759	14.1283	0	-1.79413	4.05336	5.05e-05	Unknown protein
VIT_05s0049g00730	-3.89077	12.4068	0	NA	NA	NA	No hit
VIT_05s0049g00740	-2.23842	5.86251	4.56e-09	-3.2933	7.06535	1.6e-12	Activating signal cointegrator
VIT_05s0049g00770	1.4063	-7.61236	2.69e-14	1.20451	-3.6987	0.000216707	Merlot proline-rich protein 2
VIT_05s0049g00780	1.38546	-3.9979	6.39e-05	1.52792	-5.78781	7.13e-09	Retrotransposon protein, Unclassified
VIT_05s0049g00800	1.49508	-4.2532	2.11e-05	1.01456	-3.70684	0.000209857	Serine/threonine-protein phosphatase PP1
VIT_05s0049g00830	-1.97242	4.0075	6.14e-05	NA	NA	NA	Inorganic phosphate transporter 1-4
VIT_05s0049g00840	1.67209	-7.76672	7.99e-15	1.33546	-5.26643	1.39e-07	Inorganic phosphate transporter 1-4
VIT_05s0049g00890	-1.30047	7.47346	7.82e-14	-0.820527	3.134	0.00172442	No hit
VIT_05s0049g00950	-0.729037	4.3684	1.25e-05	1.18437	-5.38522	7.24e-08	Myb domain protein 14
VIT_05s0049g00960	1.50252	-8.7069	0	1.17438	-4.91021	9.1e-07	Pre-mRNA-processing factor SLU7
VIT_05s0049g01050	-4.7689	8.12309	4.44e-16	-5.0682	5.239	1.61e-07	Glutathione S-transferase 25 GSTU7
VIT_05s0049g01070	-1.29428	3.51328	0.000442617	NA	NA	NA	Aldo/keto reductase
VIT_05s0049g01090	-1.26704	6.54524	5.94e-11	NA	NA	NA	Inner membrane import protein Tic22, Chloroplast
VIT_05s0049g01120	-1.16336	5.13577	2.81e-07	NA	NA	NA	Ankyrin
VIT_05s0049g01220	-0.660735	3.37163	0.000747235	NA	NA	NA	Protein phosphatase 2C
VIT_05s0049g01310	-0.859247	5.31401	1.07e-07	NA	NA	NA	MIF4G domain-containing protein
VIT_05s0049g01320	-4.36841	6.11967	9.38e-10	-4.27279	5.02371	5.07e-07	Unknown protein
VIT_05s0049g01380	0.646195	-3.18183	0.00146348	NA	NA	NA	No hit
VIT_05s0049g01400	-1.20504	3.87936	0.000104732	-2.2686	5.726	1.03e-08	Unknown protein
VIT_05s0049g01410	-4.18202	20.2817	0	-2.93233	7.71237	1.24e-14	Ribosomal protein L28, chloroplast (CL28) 50S
VIT_05s0049g01450	2.76346	-6.22401	4.85e-10	NA	NA	NA	No hit
VIT_05s0049g01760	-0.661074	4.09884	4.15e-05	-0.723662	3.12899	0.0017541	CCT motif constans-like
VIT_05s0049g01780	-2.42926	4.46997	7.82e-06	NA	NA	NA	Unknown protein
VIT_05s0049g01790	-1.07135	5.79138	6.98e-09	-0.758199	3.21998	0.00128199	Receptor-like protein kinase
VIT_05s0049g01830	-2.74255	7.77869	7.33e-15	NA	NA	NA	Unknown
VIT_05s0049g01860	-0.77977	4.75327	2e-06	-1.59439	5.57373	2.49e-08	RNA-binding protein cp29
VIT_05s0049g01950	-2.74986	7.1259	1.03e-12	NA	NA	NA	Unknown protein
VIT_05s0049g01960	-3.0772	6.40435	1.51e-10	NA	NA	NA	No hit
VIT_05s0049g01970	-1.23652	4.79173	1.65e-06	NA	NA	NA	No hit
VIT_05s0049g01980	-0.618332	3.48748	0.000487596	NA	NA	NA	3-isopropylmalate dehydratase large subunit 2
VIT_05s0049g02080	-5.82427	3.18337	0.00145572	NA	NA	NA	Unknown
VIT_05s0051g00340	-0.676088	4.15118	3.31e-05	NA	NA	NA	Hydroxyethylthiazole kinase
VIT_05s0051g00420	0.709633	-3.35833	0.000784139	NA	NA	NA	Outer membrane protein
VIT_05s0051g00440	-0.72753	4.50102	6.76e-06	NA	NA	NA	No hit
VIT_05s0051g00450	-0.564984	3.36978	0.000752283	NA	NA	NA	LRR receptor-like kinase 2
VIT_05s0051g00460	1.04362	-3.13258	0.00173279	NA	NA	NA	Inosine triphosphate pyrophosphatase
VIT_05s0051g00590	-2.10895	7.92573	2.22e-15	NA	NA	NA	Putative pectate lyase
VIT_05s0051g00650	-0.966223	5.94337	2.79e-09	NA	NA	NA	Zinc finger (C3HC4-type ring finger)
VIT_05s0051g00830	-0.55992	3.43888	0.000584127	NA	NA	NA	No hit
VIT_05s0051g00910	-1.33222	6.87964	6e-12	NA	NA	NA	Unknown
VIT_05s0062g00010	0.782529	-3.87195	0.000107967	NA	NA	NA	Protein transport protein Sec23A
VIT_05s0062g00240	-3.08876	9.01324	0	-5.52093	5.99416	2.05e-09	No hit
VIT_05s0062g00250	-6.09452	19.6499	0	-5.13228	9.27914	0	UDP-glucose:flavonoid 7-O-glucosyltransferase
VIT_05s0062g00430	-2.42188	7.58138	3.42e-14	-3.76534	7.52358	5.33e-14	Unknown
VIT_05s0062g00480	-1.57171	4.51893	6.22e-06	NA	NA	NA	UDP-glucose:flavonoid 7-O-glucosyltransferase
VIT_05s0062g00520	-2.12609	5.21783	1.81e-07	-3.73029	4.8647	1.15e-06	UDP-glucose:flavonoid 7-O-glucosyltransferase
VIT_05s0062g00630	-3.37466	5.3158	1.06e-07	-5.30743	5.94456	2.77e-09	Heat shock protein 81-2 (HSP81-2)
VIT_05s0062g00700	-3.38708	3.18162	0.00146453	-5.66924	3.16288	0.00156217	Rho GDP-dissociation inhibitor 2
VIT_05s0062g00760	1.15374	-7.19057	6.45e-13	NA	NA	NA	Unknown protein
VIT_05s0062g00840	1.06692	-4.21849	2.46e-05	NA	NA	NA	No hit
VIT_05s0062g00850	0.719643	-4.405	1.06e-05	NA	NA	NA	Nicotianamine aminotransferase B
VIT_05s0062g00890	1.05938	-4.53805	5.68e-06	1.687	-5.17647	2.26e-07	Exostosin (Xyloglucan galactosyltransferase KATAMARI 1)
VIT_05s0062g00980	1.4518	-8.41968	0	2.08139	-8.64824	0	WD-40 repeat
VIT_05s0062g01040	1.54775	-3.66857	0.000243906	NA	NA	NA	Sodium symporter
VIT_05s0062g01070	-2.99295	4.69849	2.62e-06	-3.11928	4.37998	1.19e-05	Aromatic and neutral transporter 1
VIT_05s0062g01120	-0.797041	4.52701	5.98e-06	NA	NA	NA	Pirin
VIT_05s0062g01270	1.28505	-7.62573	2.42e-14	NA	NA	NA	Unknown
VIT_05s0062g01320	-0.773636	4.24577	2.18e-05	-1.45576	6.06289	1.34e-09	F-box family protein
VIT_05s0062g01430	-2.18506	7.00367	2.49e-12	NA	NA	NA	D1 protease
VIT_05s0077g00280	-1.10739	5.46283	4.69e-08	NA	NA	NA	Heat stable protein 1 HS1
VIT_05s0077g00410	-0.987911	5.28302	1.27e-07	NA	NA	NA	Myb domain protein 108
VIT_05s0077g00450	-1.2782	7.82161	5.11e-15	-1.00722	4.26431	2.01e-05	Unknown protein
VIT_05s0077g00500	-3.68651	6.23353	4.56e-10	NA	NA	NA	F-box domain containing protein
VIT_05s0077g00540	1.37358	-3.54443	0.000393459	NA	NA	NA	Pentatricopeptide (PPR) repeat-containing protein
VIT_05s0077g00560	-1.99211	3.86916	0.000109212	-2.6709	3.11827	0.00181913	O-acetyltransferase
VIT_05s0077g00690	1.49709	-9.37902	0	1.87333	-8.59524	0	Basic helix-loop-helix (bHLH) family
VIT_05s0077g00750	0.651162	-3.99086	6.58e-05	0.886898	-3.86982	0.000108915	Sodium-inducible calcium-binding protein (ACP1)
VIT_05s0077g00840	-2.83226	3.59417	0.000325423	NA	NA	NA	No hit
VIT_05s0077g00900	2.65715	-3.20629	0.00134456	NA	NA	NA	Unknown
VIT_05s0077g01060	-0.824686	5.03116	4.88e-07	-1.09995	4.43814	9.07e-06	BZIP transcription factor BZIP53
VIT_05s0077g01070	-2.15246	12.299	0	-1.61533	6.8934	5.45e-12	Beta-1,3-glucanase
VIT_05s0077g01130	-1.87613	4.73726	2.17e-06	NA	NA	NA	Outer envelope protein 16
VIT_05s0077g01220	-0.683009	4.18897	2.8e-05	NA	NA	NA	Glycosyl hydrolase family 3 beta xylosidase BXL1
VIT_05s0077g01300	2.06812	-3.56967	0.000357433	2.04549	-3.70782	0.000209052	Myb domain protein 111
VIT_05s0077g01420	-3.35852	3.72282	0.000197014	NA	NA	NA	Drought induced 19 protein
VIT_05s0077g01450	-1.60564	7.3534	1.93e-13	-2.56737	7.47356	7.82e-14	Pathogenesis protein 10 [Vitis vinifera]
VIT_05s0077g01460	-2.35841	11.0495	0	NA	NA	NA	Bet v I allergen
VIT_05s0077g01470	0.609074	-3.45857	0.000543052	NA	NA	NA	Pathogenesis protein 10.3 [Vitis quinquangularis]
VIT_05s0077g01530	5.15876	-4.22402	2.4e-05	7.35217	-13.24	0	Pathogenesis-related protein 10.1
VIT_05s0077g01540	4.10956	-5.10225	3.36e-07	6.58669	-12.6489	0	Major allergen Pru ar 1
VIT_05s0077g01550	3.40638	-4.62931	3.67e-06	5.63755	-10.7358	0	Pathogenesis-related protein 10.3
VIT_05s0077g01560	3.76619	-5.13082	2.88e-07	5.61478	-10.6777	0	No hit
VIT_05s0077g01570	2.52438	-6.01084	1.85e-09	5.84484	-13.712	0	Copper-binding family protein
VIT_05s0077g01580	0.950396	-5.82624	5.67e-09	2.53197	-10.3039	0	Pathogenesis-related protein 10.2
VIT_05s0077g01650	4.3909	-8.91996	0	NA	NA	NA	Pathogenesis-related protein 10.5
VIT_05s0077g01670	2.12312	-11.3643	0	NA	NA	NA	Pathogenesis-related protein 10.7
VIT_05s0077g01700	-3.07421	5.30527	1.13e-07	NA	NA	NA	PUMILIO 24 (APUM24)
VIT_05s0077g01720	-2.30576	4.64627	3.38e-06	-1.96885	3.92631	8.63e-05	Triacylglycerol lipase
VIT_05s0077g01730	-2.66802	3.45397	0.000552396	NA	NA	NA	Unknown protein
VIT_05s0077g01760	-1.29784	5.37173	7.8e-08	-1.32279	3.84742	0.000119371	Ribosomal protein L19 (RPL19A) 60S
VIT_05s0077g01840	-1.0718	6.18536	6.2e-10	-0.909242	3.96804	7.25e-05	No hit
VIT_05s0077g01920	-7.35347	3.76155	0.000168862	-4.70132	4.34546	1.39e-05	Unknown protein
VIT_05s0077g01990	-0.725779	3.69941	0.000216098	NA	NA	NA	Ribosomal protein L18 (RPL18B) 60S
VIT_05s0077g02060	-0.802986	3.29378	0.000988492	NA	NA	NA	fatty acid multifunctional protein (MFP2)
VIT_05s0077g02080	0.744469	-4.26668	1.98e-05	0.862323	-3.53672	0.000405132	Chalcone reductase
VIT_05s0077g02140	0.656076	-3.69058	0.000223741	1.28047	-5.6132	1.99e-08	Replication factor A 1, rfa1
VIT_05s0077g02260	-1.69628	5.70263	1.18e-08	-2.01556	5.55428	2.79e-08	Hypoxia-responsive
VIT_05s0077g02290	-0.725651	4.50176	6.74e-06	NA	NA	NA	No hit
VIT_05s0077g02350	-2.18595	7.91143	2.44e-15	NA	NA	NA	RabGAP/TBC domain-containing protein
VIT_05s0094g00510	-2.36118	4.59023	4.43e-06	-2.78664	3.60314	0.000314399	No hit
VIT_05s0094g00770	-3.04462	4.62188	3.8e-06	NA	NA	NA	Phosphoinositide phosphatase
VIT_05s0094g00870	-0.88881	4.5465	5.45e-06	NA	NA	NA	U6 snRNA-associated Sm-like protein LSm6
VIT_05s0094g00920	-2.37204	11.7214	0	-3.13605	9.73528	0	UDP-glucose:salicylic acid glucosyltransferase
VIT_05s0094g00930	-1.40894	4.13077	3.62e-05	NA	NA	NA	Indole-3-acetate beta-glucosyltransferase
VIT_05s0094g00950	-1.77988	9.02624	0	-1.9337	6.31599	2.68e-10	UDP-glucose:salicylic acid glucosyltransferase
VIT_05s0094g01080	1.20347	-4.58065	4.64e-06	NA	NA	NA	CYP706A12
VIT_05s0094g01120	-1.3153	3.44487	0.000571333	NA	NA	NA	Amine oxidase
VIT_05s0094g01260	-1.22273	5.96073	2.51e-09	-2.35202	6.9942	2.67e-12	Ankyrin repeat
VIT_05s0094g01280	-1.52366	7.66958	1.73e-14	-1.07848	3.77729	0.000158544	Thiopurine methyltransferase
VIT_05s0094g01290	-1.55568	3.27005	0.00107529	NA	NA	NA	Translation initiation factor eIF-1A
VIT_05s0094g01550	-0.803132	4.40895	1.04e-05	NA	NA	NA	Apyrase (APY1)
VIT_05s0094g01570	-2.67971	13.3103	0	-2.07746	7.01441	2.31e-12	MLO15
VIT_05s0094g01590	-1.28141	5.55526	2.77e-08	-1.21862	4.0502	5.12e-05	PP1/PP2A phosphatases pleiotropic regulator PRL1
VIT_05s0102g00130	-0.51818	3.20124	0.00136839	NA	NA	NA	Unknown protein
VIT_05s0102g00160	0.684292	-3.65547	0.000256714	NA	NA	NA	Gamma-secretase subunit APH-1B
VIT_05s0102g00250	0.970198	-3.39004	0.00069883	1.69294	-4.57674	4.72e-06	GUN4
VIT_05s0102g00310	-1.08755	3.79775	0.000146015	-2.40216	6.31654	2.67e-10	far-red impaired responsive family protein
VIT_05s0102g00590	-2.56454	8.87487	0	NA	NA	NA	Unknown
VIT_05s0102g00600	-5.53933	5.63876	1.71e-08	-2.49708	3.59676	0.0003222	WD-repeat protein
VIT_05s0102g00610	-5.50453	6.4952	8.29e-11	NA	NA	NA	far-red impaired responsive family protein
VIT_05s0102g00660	-6.04863	23.4135	0	-5.12625	7.8466	4.22e-15	Unknown protein
VIT_05s0102g00750	0.863344	-4.43235	9.32e-06	NA	NA	NA	Unknown protein
VIT_05s0102g00940	-3.98176	5.04136	4.62e-07	NA	NA	NA	R protein PRF disease resistance protein
VIT_05s0102g01040	-2.60089	6.79428	1.09e-11	NA	NA	NA	Electron transfer flavoprotein-ubiquinone oxidoreductase,precursor
VIT_05s0102g01170	-0.934827	5.36783	7.97e-08	-1.79802	6.88709	5.69e-12	Epsin-like protein
VIT_05s0102g01180	-0.67851	4.09507	4.22e-05	-0.930902	3.93437	8.34e-05	Isocitrate lyase
VIT_05s0102g01200	-0.744862	4.29887	1.72e-05	-0.898528	3.62157	0.000292824	No hit
VIT_05s0102g01220	-1.22231	6.1578	7.38e-10	NA	NA	NA	No hit
VIT_05s0124g00010	0.731079	-3.58419	0.00033812	NA	NA	NA	No hit
VIT_05s0124g00030	0.7316	-3.88398	0.000102762	NA	NA	NA	Unknown
VIT_05s0124g00080	1.51092	-5.49398	3.93e-08	3.32921	-10.1039	0	F-box domain containing protein
VIT_05s0124g00080	1.51092	-5.49398	3.93e-08	3.3643	-9.89131	0	F-box domain containing protein
VIT_05s0124g00080	1.70074	-6.05153	1.43e-09	3.32921	-10.1039	0	F-box domain containing protein
VIT_05s0124g00080	1.70074	-6.05153	1.43e-09	3.3643	-9.89131	0	F-box domain containing protein
VIT_05s0124g00530	-1.26708	4.59549	4.32e-06	-1.28492	4.11945	3.8e-05	Ankyrin repeat protein family
VIT_05s0136g00260	1.66502	-7.388	1.49e-13	1.45269	-5.23678	1.63e-07	Chalcone synthase 3
VIT_05s0136g00290	-0.619786	3.86524	0.00011098	NA	NA	NA	Ankyrin repeat
VIT_06s0004g00040	-0.875811	5.26359	1.41e-07	NA	NA	NA	Unknown protein
VIT_06s0004g00070	-7.68016	23.1294	0	-4.87498	9.54075	0	Protein kinase C substrate 80K-H
VIT_06s0004g00100	-0.533041	3.2498	0.00115488	NA	NA	NA	Pentatricopeptide (PPR) repeat-containing protein
VIT_06s0004g00130	3.38325	-4.48194	7.4e-06	NA	NA	NA	3-methyl-2-oxobutanoate dehydrogenase
VIT_06s0004g00150	-5.70803	3.77348	0.000160989	NA	NA	NA	Subtilisin protease
VIT_06s0004g00160	1.02766	-4.67341	2.96e-06	1.14923	-3.89517	9.81e-05	Protein kinase APK1B
VIT_06s0004g00220	-3.55677	4.82969	1.37e-06	NA	NA	NA	Ent-kaurenoic acid 13-hydroxylase
VIT_06s0004g00300	1.45563	-5.36778	7.97e-08	NA	NA	NA	Ribosomal protein L4/L1 (RPL4A) 60S
VIT_06s0004g00410	-0.621882	3.43735	0.000587425	NA	NA	NA	Dicarboxylate/tricarboxylate carrier (DTC)
VIT_06s0004g00440	-0.61477	3.7344	0.000188165	NA	NA	NA	Armadillo helical
VIT_06s0004g00470	-0.611195	3.25794	0.00112224	NA	NA	NA	Origin recognition complex 1b protein
VIT_06s0004g00550	0.8965	-3.18524	0.00144633	NA	NA	NA	Accelerated cell death 1 ACD1
VIT_06s0004g00570	1.29869	-7.25933	3.89e-13	1.54177	-6.51805	7.12e-11	Accelerated cell death 1 ACD1
VIT_06s0004g00590	-0.995873	4.25928	2.05e-05	NA	NA	NA	Accelerated cell death 1 ACD1
VIT_06s0004g00610	-1.05718	4.91329	8.96e-07	-1.16796	4.21727	2.47e-05	Unknown protein
VIT_06s0004g00720	-1.11689	3.28511	0.00101941	NA	NA	NA	Amino acid permease
VIT_06s0004g00800	-1.01051	4.27492	1.91e-05	NA	NA	NA	Protease inhibitor/seed storage/lipid transfer protein (LTP)
VIT_06s0004g00880	-2.11321	10.9363	0	-0.981503	3.59919	0.000319215	Carbamoyl-phosphate synthase, large subunit
VIT_06s0004g00910	2.94411	-9.21533	0	NA	NA	NA	Dirigent protein
VIT_06s0004g00920	1.59647	-5.06694	4.04e-07	1.18814	-3.36384	0.000768664	Dirigent protein
VIT_06s0004g00930	1.07118	-5.25932	1.45e-07	NA	NA	NA	Dirigent protein pDIR9
VIT_06s0004g00970	-1.88926	7.93234	2.22e-15	NA	NA	NA	No hit
VIT_06s0004g00990	-2.56524	13.4281	0	NA	NA	NA	Chromomethylase
VIT_06s0004g01050	-5.75121	20.0561	0	-3.58674	7.27628	3.43e-13	Cation efflux family protein MTPc3
VIT_06s0004g01110	-1.92915	4.53027	5.89e-06	-1.19597	3.52326	0.00042627	Peroxidase
VIT_06s0004g01130	-1.12538	5.0738	3.9e-07	NA	NA	NA	Beta-1,3-glucan synthase
VIT_06s0004g01160	-0.824045	5.10919	3.24e-07	NA	NA	NA	DC1 domain-containing protein
VIT_06s0004g01180	-4.3742	15.5746	0	-3.22584	6.20775	5.37e-10	Peroxidase
VIT_06s0004g01210	0.687744	-3.13869	0.00169704	0.964898	-3.3269	0.000878185	Callose synthase catalytic subunit
VIT_06s0004g01270	-0.75077	4.05705	4.97e-05	-1.26309	5.14929	2.61e-07	Pentatricopeptide (PPR) repeat-containing protein
VIT_06s0004g01390	-0.99246	5.86225	4.57e-09	-1.25805	5.01943	5.18e-07	Lipoxygenase (LOX2)
VIT_06s0004g01410	-3.54349	15.482	0	NA	NA	NA	Lipoxygenase LOX1
VIT_06s0004g01540	-0.661237	3.47272	0.000515219	NA	NA	NA	No hit
VIT_06s0004g01550	-1.42075	3.30914	0.000935834	-3.83281	6.39374	1.62e-10	Ethylene-insensitive33 (EIL3)
VIT_06s0004g01560	1.49982	-3.74791	0.000178311	NA	NA	NA	Transcription factor jumonji (jmjC) domain-containing protein
VIT_06s0004g01640	-0.768402	4.17516	2.98e-05	NA	NA	NA	Ribosomal protein L6 60S
VIT_06s0004g01650	-1.2495	5.10664	3.28e-07	NA	NA	NA	Histone H3
VIT_06s0004g01750	-1.25586	5.55907	2.71e-08	-1.47527	6.15491	7.51e-10	Zf A20 and AN1 domain-containing stress-associated protein 2
VIT_06s0004g01770	-1.74784	8.60149	0	-1.34844	4.57779	4.7e-06	NIMA-related protein kinase
VIT_06s0004g01780	-2.85496	7.67877	1.6e-14	-4.7779	4.62591	3.73e-06	Cytochrome c-type biogenesis protein
VIT_06s0004g01840	1.37459	-3.291	0.000998304	1.70341	-3.1936	0.00140509	Homeodomain-like
VIT_06s0004g01910	-1.14574	6.69236	2.2e-11	NA	NA	NA	No hit
VIT_06s0004g02060	1.21688	-3.65043	0.000261805	NA	NA	NA	Oxoglutarate/malate translocator
VIT_06s0004g02070	1.44829	-5.22327	1.76e-07	1.1343	-3.67534	0.000237534	No hit
VIT_06s0004g02100	-1.67024	5.33453	9.58e-08	NA	NA	NA	Histidinol-phosphate aminotransferase
VIT_06s0004g02230	-2.36456	3.72393	0.000196145	NA	NA	NA	No hit
VIT_06s0004g02330	0.60529	-3.84067	0.000122701	NA	NA	NA	Triacylglycerol lipase
VIT_06s0004g02370	-2.78584	10.712	0	-1.77271	4.31683	1.58e-05	Myb family
VIT_06s0004g02380	-0.590126	3.57443	0.000350998	NA	NA	NA	Cysteine peptidase
VIT_06s0004g02410	0.726256	-3.83343	0.000126371	0.849763	-3.44023	0.000581218	Unknown protein
VIT_06s0004g02580	0.766135	-4.45331	8.46e-06	NA	NA	NA	Exonuclease RRP41 (RRP41)
VIT_06s0004g02620	0.712125	-4.15915	3.19e-05	0.787375	-3.53423	0.000408959	Phenylalanine ammonia-lyase
VIT_06s0004g02650	-2.00084	4.12564	3.7e-05	NA	NA	NA	Drug/metabolite transporter DMT family transporter
VIT_06s0004g02670	2.99541	-7.51808	5.55e-14	2.61871	-4.35089	1.36e-05	Unknown protein
VIT_06s0004g02680	2.66994	-14.7482	0	1.82959	-7.77296	7.77e-15	GATA transcription factor 10
VIT_06s0004g02720	-0.907836	4.67244	2.98e-06	NA	NA	NA	Unknown
VIT_06s0004g02750	0.823438	-3.98566	6.73e-05	NA	NA	NA	DsRNA-binding protein 2 (DRB2)
VIT_06s0004g02850	-3.72431	18.6226	0	-2.40648	9.81354	0	Aquaporin PIP2
VIT_06s0004g02880	-0.826639	4.96498	6.87e-07	-0.975116	3.97841	6.94e-05	Helicase conserved C-terminal domain containing protein
VIT_06s0004g02910	0.722214	-4.27437	1.92e-05	NA	NA	NA	Zinc finger (C3HC4-type ring finger)
VIT_06s0004g02930	-1.84525	3.15603	0.00159931	NA	NA	NA	GRIK2 (geminivirus rep interacting kinase 2)
VIT_06s0004g02970	-0.996348	4.28036	1.87e-05	-1.03582	3.15079	0.00162828	Nuclear transcription factor Y subunit B related
VIT_06s0004g03190	-0.613095	3.72484	0.000195435	NA	NA	NA	Protein disulfide isomerase
VIT_06s0004g03240	-1.22104	3.29523	0.000983405	-1.35076	3.98744	6.68e-05	2',3'-cyclic-nucleotide 3'-phosphodiesterase
VIT_06s0004g03270	-1.07372	4.21592	2.49e-05	NA	NA	NA	Lateral organ boundaries protein 11
VIT_06s0004g03300	0.83267	-4.41682	1e-05	NA	NA	NA	Carbamoyl phosphate synthase large subunit
VIT_06s0004g03320	0.583766	-3.25384	0.00113857	NA	NA	NA	TRNA-intron endonuclease
VIT_06s0004g03330	-2.02253	6.56715	5.13e-11	NA	NA	NA	TET3 (tetraspanin3)
VIT_06s0004g03410	-0.601648	3.2913	0.000997265	NA	NA	NA	Unknown protein
VIT_06s0004g03420	-4.60309	6.51274	7.38e-11	-4.63839	4.13114	3.61e-05	No hit
VIT_06s0004g03540	0.897577	-5.2196	1.79e-07	1.39098	-5.83718	5.31e-09	MAPK MPK13
VIT_06s0004g03650	-1.7091	7.12167	1.07e-12	NA	NA	NA	Bulb chitinase-1
VIT_06s0004g03670	-0.672867	3.77286	0.000161388	NA	NA	NA	Laccase
VIT_06s0004g03700	1.57748	-6.60877	3.88e-11	NA	NA	NA	NOX
VIT_06s0004g03770	-5.22191	6.0929	1.11e-09	-5.10737	3.74952	0.000177175	Chitinase 1
VIT_06s0004g03800	0.635836	-3.6134	0.000302203	NA	NA	NA	Chitinase 2
VIT_06s0004g03890	1.73369	-6.68442	2.32e-11	1.68587	-5.16368	2.42e-07	Leucine-rich repeat protein kinase
VIT_06s0004g03900	-1.12781	6.52906	6.62e-11	-0.781932	3.2467	0.0011675	Unknown protein
VIT_06s0004g03980	2.74803	-9.36939	0	1.38789	-4.39118	1.13e-05	Pentatricopeptide (PPR) repeat
VIT_06s0004g04000	1.61493	-3.21637	0.00129825	NA	NA	NA	Legumin
VIT_06s0004g04020	-0.514462	3.19001	0.00142267	NA	NA	NA	Ribosomal protein L23A (RPL23aA) 60S
VIT_06s0004g04050	-1.79769e+308	-1.79769e+308	0.00074092	NA	NA	NA	Aquaporin TIP1;3
VIT_06s0004g04130	-1.2435	5.13155	2.87e-07	-1.75516	5.08844	3.61e-07	PHD zinc finger protein
VIT_06s0004g04200	-0.710295	3.67734	0.000235679	NA	NA	NA	RNA-binding protein
VIT_06s0004g04210	-5.71879	3.90364	9.48e-05	NA	NA	NA	Histone H2A.4 HTA12
VIT_06s0004g04240	0.631544	-3.29249	0.000993051	0.928705	-3.53408	0.000409202	Histone H2B
VIT_06s0004g04300	0.714001	-4.28938	1.79e-05	1.1658	-5.14242	2.71e-07	Unknown protein
VIT_06s0004g04350	-0.6861	3.81702	0.000135075	NA	NA	NA	SEC14 cytosolic factor
VIT_06s0004g04430	-2.16714	9.65292	0	NA	NA	NA	Unknown protein
VIT_06s0004g04470	-1.86559	10.6821	0	NA	NA	NA	Armadillo/beta-catenin repeat protein / U-box domain-containing
VIT_06s0004g04510	-0.70779	3.14994	0.00163305	NA	NA	NA	Actin beta/gamma 1
VIT_06s0004g04520	-2.256	9.7217	0	-3.99465	5.75986	8.42e-09	Protein kinase family protein
VIT_06s0004g04580	-0.777348	4.62397	3.76e-06	NA	NA	NA	Metallothionein 2b
VIT_06s0004g04610	-1.44532	5.12499	2.98e-07	-2.49373	5.23432	1.66e-07	No hit
VIT_06s0004g04640	-4.99861	16.1859	0	-3.15585	9.25508	0	Outer envelope protein 16
VIT_06s0004g04650	0.899335	-4.7182	2.38e-06	1.64913	-5.7689	7.98e-09	Import inner membrane translocase subunit Tim9, Mitochondrial
VIT_06s0004g04700	-1.35047	7.20445	5.83e-13	-1.09512	4.10853	3.98e-05	Pentatricopeptide repeat-containing protein
VIT_06s0004g04730	0.783757	-4.26067	2.04e-05	1.12444	-4.70049	2.6e-06	MBD5 (methyl-CpG-binding domain 5)
VIT_06s0004g04940	0.587556	-3.58647	0.000335187	0.784145	-3.36731	0.000759064	Ubiquitin fusion degradation protein UFD1
VIT_06s0004g05020	-1.00598	6.00805	1.88e-09	-1.25536	5.21299	1.86e-07	Zinc finger (C3HC4-type ring finger)
VIT_06s0004g05070	-1.15657	3.30056	0.000964925	NA	NA	NA	DnaJ homolog, subfamily B, member 9
VIT_06s0004g05110	-1.22497	4.79643	1.62e-06	-1.6324	4.25131	2.13e-05	Lectin protein kinase
VIT_06s0004g05120	1.55231	-5.10171	3.37e-07	1.82486	-5.02874	4.94e-07	Ribulose bisphosphate carboxylase/oxygenase activase, chloroplast
VIT_06s0004g05280	-1.12098	3.4472	0.000566429	NA	NA	NA	Tropinone reductase
VIT_06s0004g05430	-1.0545	5.81393	6.1e-09	-1.47583	6.15334	7.59e-10	Chlororespiratory reduction 2 (CRR2)
VIT_06s0004g05530	-0.751577	3.23856	0.00120137	NA	NA	NA	Subtilisin serine protease
VIT_06s0004g05550	-0.870355	5.2955	1.19e-07	NA	NA	NA	Subtilisin protease C1
VIT_06s0004g05680	-0.745446	4.22542	2.38e-05	-1.13448	4.62008	3.84e-06	IMP dehydrogenase/GMP reductase
VIT_06s0004g05770	-3.99157	19.0042	0	-1.33137	4.96288	6.95e-07	DNA-directed RNA polymerase III subunit C19
VIT_06s0004g05780	-1.51364	6.65849	2.77e-11	NA	NA	NA	No hit
VIT_06s0004g05790	-2.27958	7.5623	3.95e-14	-2.04567	5.95492	2.6e-09	Zinc finger (C3HC4-type ring finger)
VIT_06s0004g05810	-0.669863	3.73632	0.000186734	NA	NA	NA	Tubulin beta-3 chain
VIT_06s0004g05850	-1.11006	3.15421	0.00160932	NA	NA	NA	Organic anion transmembrane transporter
VIT_06s0004g05870	-3.17127	5.93327	2.97e-09	NA	NA	NA	Proliferating cell nuclear antigen (PCNA)
VIT_06s0004g05880	0.915081	-4.9806	6.34e-07	NA	NA	NA	Uncoupling protein 1
VIT_06s0004g05940	-0.99438	3.2951	0.000983864	NA	NA	NA	Alpha-glucan phosphorylase, H isozyme
VIT_06s0004g06050	-0.856834	4.37633	1.21e-05	-0.861292	3.19573	0.00139476	Exo-1,3-beta-glucanase
VIT_06s0004g06100	-0.62491	3.20043	0.00137222	NA	NA	NA	Josephin family protein
VIT_06s0004g06110	-0.805784	3.88007	0.000104427	NA	NA	NA	Thylakoid soluble phosphoprotein
VIT_06s0004g06130	1.97773	-12.3215	0	1.35084	-5.92067	3.21e-09	DEGP9 (DEGP protease 9)
VIT_06s0004g06170	-0.631265	3.35465	0.000794643	NA	NA	NA	No hit
VIT_06s0004g06210	-3.08594	7.73584	1.02e-14	-2.13859	4.56476	5e-06	Myb domain protein 64
VIT_06s0004g06220	1.18983	-5.41223	6.22e-08	NA	NA	NA	Binding
VIT_06s0004g06240	-1.64701	5.17623	2.26e-07	NA	NA	NA	Ribosomal protein P0 (RPP0A) acidic 60S
VIT_06s0004g06290	2.08084	-11.1428	0	1.23688	-4.42083	9.83e-06	UDP-glucose: anthocyanidin 5,3-O-glucosyltransferase
VIT_06s0004g06370	1.80413	-8.04565	8.88e-16	NA	NA	NA	Receptor ser/thr protein kinase
VIT_06s0004g06400	3.20534	-4.64965	3.33e-06	NA	NA	NA	CYP71E
VIT_06s0004g06560	-4.14242	5.90609	3.5e-09	-3.04259	4.63889	3.5e-06	Zinc finger (C3HC4-type ring finger)
VIT_06s0004g06640	0.563417	-3.55454	0.000378644	NA	NA	NA	ATP-dependent Clp protease ClpB protein
VIT_06s0004g06650	-4.67355	7.82651	5.11e-15	-4.03411	4.31056	1.63e-05	Cys-3-His zinc finger protein
VIT_06s0004g06660	-1.74115	8.45567	0	NA	NA	NA	Microsomal omega-3 fatty acid desaturase
VIT_06s0004g06670	-4.723	5.10889	3.24e-07	NA	NA	NA	Microsomal omega-3 fatty acid desaturase
VIT_06s0004g06710	-0.787803	4.57725	4.71e-06	NA	NA	NA	No hit
VIT_06s0004g06820	-1.3508	4.31872	1.57e-05	-3.33948	4.41584	1.01e-05	Ran-binding protein 1 RanBP1
VIT_06s0004g06840	0.794076	-4.07301	4.64e-05	1.93941	-7.21211	5.51e-13	Pyruvate decarboxylase isozyme 1
VIT_06s0004g06880	-0.725843	4.18536	2.85e-05	NA	NA	NA	Zinc transporter ZIP6
VIT_06s0004g06890	-2.31428	4.0439	5.26e-05	NA	NA	NA	N-acetyltransferase hookless1 HLS1
VIT_06s0004g07010	0.853454	-3.82112	0.000132849	NA	NA	NA	Protein kinase
VIT_06s0004g07070	-0.810331	3.95434	7.67e-05	NA	NA	NA	Ribosomal protein S4 (RPS4D) 40S
VIT_06s0004g07150	-0.742426	4.34903	1.37e-05	NA	NA	NA	CCT motif constans-like
VIT_06s0004g07230	1.53881	-3.63467	0.000278336	3.32828	-5.16122	2.45e-07	Dual-specific kinase DSK1
VIT_06s0004g07310	-1.99571	6.57023	5.02e-11	-1.98566	5.05775	4.24e-07	Unknown protein
VIT_06s0004g07380	-0.541582	3.15997	0.00157786	NA	NA	NA	Exocyst subunit EXO70 family protein B1
VIT_06s0004g07440	-0.749804	4.59246	4.38e-06	NA	NA	NA	WRKY DNA-binding protein 33
VIT_06s0004g07500	0.739103	-4.52089	6.16e-06	1.6684	-7.49122	6.82e-14	Zinc finger (C3HC4-type ring finger)
VIT_06s0004g07580	-1.54163	3.71788	0.000200904	NA	NA	NA	Pentatricopeptide (PPR) repeat-containing protein
VIT_06s0004g07650	-4.14401	3.25894	0.00111828	NA	NA	NA	TRNA pseudouridine synthase
VIT_06s0004g07660	-0.783861	4.74785	2.06e-06	-1.00936	3.78111	0.000156134	S-adenosyl-L-methionine-dependent methyltransferase mraW
VIT_06s0004g07680	-1.36609	6.56997	5.03e-11	-2.25852	7.32015	2.48e-13	Cationic peroxidase 1 precursor
VIT_06s0004g07790	2.47817	-8.22661	2.22e-16	3.37086	-7.3566	1.89e-13	Allergen
VIT_06s0004g07830	-0.654547	3.53693	0.000404808	NA	NA	NA	CBL-interacting protein kinase 11
VIT_06s0004g07870	0.665788	-4.09838	4.16e-05	NA	NA	NA	CBL-interacting protein kinase 10
VIT_06s0004g07910	-4.78932	4.91451	8.9e-07	-3.67051	3.8	0.000144695	Metalloendopeptidase
VIT_06s0004g07930	1.84407	-9.73445	0	1.71059	-6.52083	6.99e-11	Ribonucleotide reductase small subunit
VIT_06s0004g08100	1.16614	-3.53684	0.00040494	NA	NA	NA	Translation initiation factor eIF-2 beta subunit
VIT_06s0004g08150	0.904569	-5.55198	2.82e-08	1.05541	-4.53574	5.74e-06	Receptor protein kinase
VIT_06s0004g08200	-0.968238	5.08337	3.71e-07	NA	NA	NA	Transcriptional factor B3
VIT_06s0004g08210	-0.755035	3.66128	0.000250959	-1.11617	3.69748	0.000217753	Ubiquinol-cytochrome c reductase subunit 8
VIT_06s0004g08250	0.969952	-5.92175	3.19e-09	NA	NA	NA	Unknown protein
VIT_06s0004g08380	-0.653091	3.34736	0.000815849	-1.18097	4.24041	2.23e-05	Unknown protein
VIT_06s0004g08460	-0.649414	3.69478	0.000220074	NA	NA	NA	No hit
VIT_06s0009g00130	-0.932428	4.09061	4.3e-05	NA	NA	NA	Large subunit GTPase 1
VIT_06s0009g00310	-1.65037	7.62867	2.38e-14	-4.48416	7.51796	5.57e-14	BLH1 (embryo sac development arrest 29)
VIT_06s0009g00370	-4.39379	8.10621	4.44e-16	NA	NA	NA	Aluminium-tolerance ALMT1
VIT_06s0009g00450	-5.52798	10.4142	0	-4.59688	4.56757	4.93e-06	No hit
VIT_06s0009g00580	-2.40422	7.95069	1.78e-15	-1.5921	3.86294	0.000112029	No hit
VIT_06s0009g00690	1.47605	-8.0172	1.11e-15	0.761963	-3.20094	0.0013698	Exo-1,3-beta-glucanase
VIT_06s0009g00770	0.840431	-4.55593	5.22e-06	NA	NA	NA	Strictosidine synthase
VIT_06s0009g00810	-0.732298	3.97802	6.95e-05	-1.70903	6.22041	4.96e-10	Ubiquitin-specific protease 8
VIT_06s0009g00880	-1.10937	6.39027	1.66e-10	-1.25801	5.11015	3.22e-07	Ubiquitin-specific protease 12 (UBP12)
VIT_06s0009g00980	-1.50631	6.90895	4.88e-12	-0.746767	3.28437	0.00102209	No hit
VIT_06s0009g01080	-0.993746	5.90301	3.57e-09	NA	NA	NA	Amino acid permease
VIT_06s0009g01090	-4.28574	7.35754	1.87e-13	-4.65911	3.7868	0.0001526	La domain-containing protein
VIT_06s0009g01110	-1.08083	6.4676	9.96e-11	-2.03098	8.24815	2.22e-16	No hit
VIT_06s0009g01140	3.99499	-12.1175	0	4.31944	-11.4551	0	Argonaute
VIT_06s0009g01180	0.601264	-3.31561	0.000914433	NA	NA	NA	Subtilisin protease C1
VIT_06s0009g01450	-1.98447	4.55423	5.26e-06	NA	NA	NA	Embryonic abundant protein -like
VIT_06s0009g01530	-0.904802	3.61165	0.000304255	NA	NA	NA	Unknown protein
VIT_06s0009g01580	-0.601858	3.5977	0.000321046	NA	NA	NA	Trehalose synthase
VIT_06s0009g01640	-1.51837	4.19256	2.76e-05	-2.18837	4.76319	1.91e-06	Exportin1 (XPO1)
VIT_06s0009g01670	-0.912998	4.93443	8.04e-07	-1.00013	3.78606	0.000153054	Geranylgeranyl reductase
VIT_06s0009g01710	-0.749948	4.42367	9.7e-06	NA	NA	NA	ABA-responsive element-binding protein 3 (AREB3)
VIT_06s0009g01990	-2.48131	3.93523	8.31e-05	-4.19311	3.59488	0.000324545	Molybdopterin biosynthesis MoaE CNX6
VIT_06s0009g02020	-1.03325	6.14712	7.89e-10	-1.76247	7.40804	1.28e-13	Beta-tubulin
VIT_06s0009g02040	-0.982189	5.75307	8.76e-09	-0.971724	4.06046	4.9e-05	Nucleolar complex protein 2 homolog (Protein NOC2 homolog)
VIT_06s0009g02410	-0.641116	3.6536	0.000258591	NA	NA	NA	Myb domain protein 65
VIT_06s0009g02500	-2.56181	14.0631	0	-2.4294	7.90476	2.66e-15	Pectinesterase family
VIT_06s0009g02550	-1.1616	6.93799	3.98e-12	-0.993293	4.13115	3.61e-05	Pectinesterase family
VIT_06s0009g02660	-1.10223	3.18006	0.00147243	NA	NA	NA	Heat shock transcription factor B4
VIT_06s0009g02810	1.91508	-11.6912	0	2.00496	-9.19831	0	Flavonoid 3',5'-hydroxylase
VIT_06s0009g02820	2.23332	-3.85733	0.00011463	NA	NA	NA	Flavonoid 3',5'-hydroxylase
VIT_06s0009g02830	1.70729	-10.7884	0	1.91778	-8.37191	0	flavonoid 3',5'-hydroxylase [Vitis vinifera]
VIT_06s0009g02840	1.55379	-9.66468	0	2.03658	-9.26347	0	Flavonoid 3'5' hydroxylase
VIT_06s0009g02850	1.69046	-3.14203	0.0016778	NA	NA	NA	Cytochrome P450, family 79, subfamily A, polypeptide 2
VIT_06s0009g02860	2.17051	-6.76966	1.29e-11	1.78825	-6.87773	6.08e-12	Cytochrome P450, family 79, subfamily A, polypeptide 2
VIT_06s0009g02880	1.55616	-6.20545	5.45e-10	1.81145	-6.48149	9.08e-11	flavonoid 3',5'-hydroxylase [Vitis vinifera]
VIT_06s0009g02920	1.76334	-8.07151	6.66e-16	1.93553	-7.72159	1.15e-14	Flavonoid 3',5'-hydroxylase
VIT_06s0009g02970	1.73069	-10.7519	0	2.01767	-8.99254	0	Flavonoid 3'5' hydroxylase
VIT_06s0009g02980	1.99829	-3.73614	0.000186866	NA	NA	NA	No hit
VIT_06s0009g03000	2.54457	-8.09941	4.44e-16	NA	NA	NA	Histone deacetylase (HD2A)
VIT_06s0009g03010	2.18964	-11.962	0	1.97978	-7.99217	1.33e-15	Geranyl diphosphate synthase
VIT_06s0009g03120	4.51763	-13.1774	0	8.09302	-15.5426	0	Pentatricopeptide (PPR) repeat-containing protein
VIT_06s0009g03190	-1.32494	6.09362	1.1e-09	NA	NA	NA	No hit
VIT_06s0009g03330	0.784363	-4.70551	2.53e-06	0.759624	-3.21495	0.00130466	No hit
VIT_06s0009g03390	-2.32931	3.87085	0.000108455	NA	NA	NA	No hit
VIT_06s0061g00040	0.788372	-3.5241	0.000424925	NA	NA	NA	Glucan endo-1,3-beta-glucosidase, acidic isoform precursor
VIT_06s0061g00070	-2.31502	3.36075	0.000777301	NA	NA	NA	Beta-1,3-glucanase [Vitis riparia]
VIT_06s0061g00230	1.18994	-7.61066	2.73e-14	NA	NA	NA	No hit
VIT_06s0061g00350	-1.1853	5.04058	4.64e-07	-1.7934	4.68682	2.77e-06	ABC transporter F member 2
VIT_06s0061g00440	-1.784	9.61738	0	-1.7285	6.74789	1.5e-11	Unknown protein
VIT_06s0061g00520	-4.46878	3.11796	0.00182106	NA	NA	NA	No hit
VIT_06s0061g00590	-0.996589	3.21774	0.00129205	NA	NA	NA	No hit
VIT_06s0061g00640	-3.09165	9.75	0	-2.48333	7.23482	4.66e-13	Zinc finger (C3HC4-type ring finger)
VIT_06s0061g00680	-3.11959	8.549	0	-3.21606	5.70131	1.19e-08	Unknown
VIT_06s0061g00710	-1.7246	6.45137	1.11e-10	NA	NA	NA	Zinc finger (C2H2 type) family
VIT_06s0061g00730	-1.82226	9.86127	0	-4.59581	10.7872	0	Cyclin-dependent kinase regulatory subunit CKS2
VIT_06s0061g00760	1.3135	-3.98608	6.72e-05	2.12194	-4.71147	2.46e-06	PHD finger transcription factor
VIT_06s0061g00850	-4.49434	6.07086	1.27e-09	NA	NA	NA	Vacuolar protein sorting 41 (VPS41)
VIT_06s0061g00940	-0.673959	4.12081	3.78e-05	NA	NA	NA	Prolylcarboxypeptidase
VIT_06s0061g01030	-1.30501	7.9578	1.78e-15	NA	NA	NA	OB-fold nucleic acid binding domain containing protein
VIT_06s0061g01040	-1.53049	9.19015	0	-1.41347	5.97948	2.24e-09	Lecithine cholesterol acyltransferase
VIT_06s0061g01110	-1.59654	4.96109	7.01e-07	NA	NA	NA	PHD finger transcription factor
VIT_06s0061g01180	0.59095	-3.28535	0.00101857	NA	NA	NA	Histone deacetylase (HD2A)
VIT_06s0061g01230	-1.96678	11.636	0	-2.38897	9.65251	0	No hit
VIT_06s0061g01240	-0.843634	4.71109	2.46e-06	-0.835063	3.55476	0.000378321	Prephenate dehydratase
VIT_06s0061g01250	-1.58563	9.40386	0	NA	NA	NA	Nucleobase-ascorbate transporter 12 (NAT12)
VIT_06s0061g01260	0.57614	-3.49698	0.000470564	NA	NA	NA	No hit
VIT_06s0061g01290	-1.62812	4.95005	7.42e-07	NA	NA	NA	Cyclase
VIT_06s0061g01370	-8.22437	9.41299	0	-4.58631	5.9132	3.36e-09	XS domain-containing protein
VIT_06s0061g01440	-1.48454	4.14309	3.43e-05	-3.10529	4.10456	4.05e-05	Beta-fructofuranosidase
VIT_06s0061g01520	0.771559	-4.10565	4.03e-05	NA	NA	NA	Ribosomal protein P2 60s acidic
VIT_06s0061g01600	-0.619136	3.70929	0.000207838	NA	NA	NA	ABC transporter G member 22
VIT_06s0080g00120	-2.14982	3.74722	0.000178808	-3.31579	3.89992	9.62e-05	No hit
VIT_06s0080g00250	-1.12355	5.44837	5.08e-08	-1.2972	3.50008	0.000465115	Esterase/lipase/thioesterase family protein
VIT_06s0080g00320	-0.850584	3.77111	0.000162523	-1.16038	3.99399	6.5e-05	ferredoxin
VIT_06s0080g00420	-1.46165	5.12123	3.04e-07	-3.69617	4.51991	6.19e-06	Unknown
VIT_06s0080g00510	-0.617105	3.21363	0.00131067	NA	NA	NA	Rac GTPase activating protein 1
VIT_06s0080g00530	-1.69817	4.45159	8.52e-06	NA	NA	NA	Harpin-induced protein
VIT_06s0080g00680	-4.28564	10.0363	0	-3.16656	4.91438	8.91e-07	Ribosomal protein S14 (RPS14C) 40S
VIT_06s0080g00740	-0.794961	4.75383	2e-06	NA	NA	NA	Vesicle-associated membrane protein 714
VIT_06s0080g00810	-0.821661	4.70524	2.54e-06	NA	NA	NA	Nicalin precursor
VIT_06s0080g00910	-1.84657	3.32151	0.000895311	NA	NA	NA	Secoisolariciresinol dehydrogenase
VIT_06s0080g00920	-2.09193	10.4211	0	-2.62602	9.11421	0	Secoisolariciresinol dehydrogenase
VIT_06s0080g00930	1.13153	-3.7657	0.000166081	NA	NA	NA	Secoisolariciresinol dehydrogenase
VIT_06s0080g00940	-0.539558	3.21921	0.00128546	NA	NA	NA	No hit
VIT_06s0080g00970	-2.74508	5.75369	8.73e-09	NA	NA	NA	No hit
VIT_06s0080g01080	-0.650124	3.92098	8.82e-05	NA	NA	NA	Aspartyl protease
VIT_06s0080g01160	3.65615	-8.57646	0	3.63299	-10.0637	0	Receptor-like kinase
VIT_06s0080g01210	-0.768416	3.38371	0.000715148	NA	NA	NA	Dephospho-CoA kinase
VIT_06s0080g01240	-0.511982	3.16876	0.00153088	NA	NA	NA	No hit
VIT_06s0080g01270	1.04865	-4.90745	9.23e-07	NA	NA	NA	Auxin-responsive GH3
VIT_07s0005g00010	-1.35411	7.90911	2.66e-15	NA	NA	NA	Glutathione S-transferase
VIT_07s0005g00050	-1.28321	3.67914	0.000234018	NA	NA	NA	Peripheral-type benzodiazepine receptor
VIT_07s0005g00060	-0.923718	3.32766	0.000875788	NA	NA	NA	Galactosyl transferase GMA12/MNN10
VIT_07s0005g00140	2.08087	-4.31787	1.58e-05	2.75529	-6.49744	8.17e-11	AAA-type ATPase
VIT_07s0005g00180	0.534582	-3.40036	0.00067296	NA	NA	NA	Transducin protein
VIT_07s0005g00260	0.604549	-3.61592	0.000299279	0.992711	-4.31726	1.58e-05	Glycosyl hydrolase family 1 protein
VIT_07s0005g00280	1.66282	-5.9088	3.45e-09	1.50977	-4.38433	1.16e-05	Glycosyl hydrolase family 1 protein
VIT_07s0005g00410	-0.892504	4.43888	9.04e-06	NA	NA	NA	Brix domain-containing protein
VIT_07s0005g00490	0.654045	-3.8832	0.00010309	0.759577	-3.4766	0.000507812	Ribosomal protein S12 (RPS12C) 40S
VIT_07s0005g00560	-0.877616	5.25932	1.45e-07	NA	NA	NA	NAD+ ADP-ribosyltransferase
VIT_07s0005g00620	0.533071	-3.32618	0.000880461	NA	NA	NA	Exocyst complex subunit Sec15B
VIT_07s0005g00690	-1.11291	5.99844	1.99e-09	-0.852598	3.42973	0.000604186	Sucrose synthase
VIT_07s0005g00730	-4.04696	20.8727	0	-2.75033	10.7598	0	Pollen Ole e 1 allergen and extensin
VIT_07s0005g00740	-3.60569	10.5776	0	-2.47546	3.92661	8.62e-05	Pollen Ole e 1 allergen and extensin
VIT_07s0005g00770	0.94135	-5.41078	6.27e-08	NA	NA	NA	Subtilisin protease
VIT_07s0005g00820	-1.70346	4.92535	8.42e-07	-1.86779	4.0852	4.4e-05	fumarate hydratase
VIT_07s0005g00840	-0.660776	3.55812	0.00037352	NA	NA	NA	Zinc finger (MYND type)
VIT_07s0005g00940	-1.16105	4.62851	3.68e-06	-1.86652	4.11106	3.94e-05	COBRA-like protein 7
VIT_07s0005g01030	-4.67717	5.24679	1.55e-07	NA	NA	NA	Importin alpha
VIT_07s0005g01040	-1.39868	4.99234	5.97e-07	NA	NA	NA	Aminotransferases class I pyridoxal-phosphate-binding site
VIT_07s0005g01090	-1.73881	5.72953	1.01e-08	-2.1914	3.744	0.000181112	CTP synthase
VIT_07s0005g01140	1.20869	-3.20969	0.00132879	NA	NA	NA	Unknown
VIT_07s0005g01290	1.29313	-6.00388	1.93e-09	NA	NA	NA	Universal stress protein (USP) family protein
VIT_07s0005g01300	-4.65288	5.97679	2.28e-09	-2.44514	3.55936	0.000371758	Zinc finger (C3HC4-type ring finger)
VIT_07s0005g01320	-3.01529	3.13463	0.00172074	NA	NA	NA	Histidine kinase homolog CKI1
VIT_07s0005g01390	-0.706574	4.18594	2.84e-05	-0.770477	3.12568	0.00177392	BZIP DNA-binding protein BZIP53
VIT_07s0005g01430	1.72131	-3.22223	0.00127196	NA	NA	NA	Polycomb group protein EZA1 (SWINGER)
VIT_07s0005g01540	0.792326	-3.78657	0.00015274	NA	NA	NA	Pentatricopeptide (PPR) repeat-containing protein
VIT_07s0005g01710	-0.860431	5.2779	1.31e-07	NA	NA	NA	Pentatricopeptide (PPR) repeat-containing
VIT_07s0005g01790	-0.971516	3.57011	0.000356837	NA	NA	NA	Patatin
VIT_07s0005g01830	-0.928543	4.82562	1.4e-06	-1.0215	3.87966	0.000104602	Patatin
VIT_07s0005g01840	-6.54528	4.4322	9.33e-06	NA	NA	NA	Pentatricopeptide (PPR) repeat-containing protein
VIT_07s0005g01950	-2.9526	11.3514	0	-2.13111	3.77006	0.000163206	Sulfate adenylyltransferase
VIT_07s0005g01970	-2.19353	6.90539	5.01e-12	NA	NA	NA	Alpha-L-fucosidase 2 precursor
VIT_07s0005g02060	-3.19559	6.76658	1.32e-11	-2.39605	3.76271	0.000168084	Cyclase/dehydrase
VIT_07s0005g02070	-2.18343	8.35222	0	NA	NA	NA	TolB protein-related
VIT_07s0005g02080	-4.67517	13.7995	0	-2.90355	3.70413	0.000212117	Unknown protein
VIT_07s0005g02120	-1.21045	5.18891	2.12e-07	NA	NA	NA	3-beta hydroxysteroid dehydrogenase
VIT_07s0005g02130	0.706642	-3.50946	0.000449025	1.33463	-5.39131	6.99e-08	Zinc finger (C2H2 type) family
VIT_07s0005g02160	-0.570791	3.54647	0.000390435	NA	NA	NA	LHCII type I CAB-1
VIT_07s0005g02200	-0.651014	3.85151	0.000117391	NA	NA	NA	Pto kinase interactor 1
VIT_07s0005g02220	-3.32617	3.56477	0.000364177	NA	NA	NA	EDA32 (embryo sac development arrest 32)
VIT_07s0005g02230	-2.09445	11.4931	0	-1.06437	4.42928	9.45e-06	S-adenosylmethionine synthase 5
VIT_07s0005g02290	-1.54314	3.86762	0.000109904	NA	NA	NA	Unknown protein
VIT_07s0005g02390	-0.934929	4.76723	1.87e-06	NA	NA	NA	Unknown protein
VIT_07s0005g02410	-0.677381	4.00344	6.24e-05	-0.960787	3.94132	8.1e-05	Myb domain protein 61
VIT_07s0005g02480	-1.65289	7.42857	1.1e-13	-1.13537	3.38109	0.000721996	Chitinase Class I
VIT_07s0005g02500	-0.793066	3.15733	0.00159222	NA	NA	NA	Zinc finger (DHHC type)
VIT_07s0005g02570	0.601276	-3.77477	0.000160157	1.28614	-5.69785	1.21e-08	Protein transport protein SEC23
VIT_07s0005g02610	0.682116	-3.9547	7.66e-05	NA	NA	NA	3-N-debenzoyl-2-deoxytaxol N-benzoyltransferase
VIT_07s0005g02710	1.43872	-9.13024	0	1.85553	-8.21805	2.22e-16	Unknown protein
VIT_07s0005g02720	1.59293	-3.99914	6.36e-05	2.31119	-3.55395	0.000379498	RPK1 (receptor-like protein kinase 1)
VIT_07s0005g02730	1.07944	-4.17208	3.02e-05	1.47676	-4.66484	3.09e-06	ADP-glucose pyrophosphorylase large subunit 2
VIT_07s0005g02950	-1.8471	6.40932	1.46e-10	NA	NA	NA	Triacylglycerol lipase
VIT_07s0005g03140	-3.4657	3.79775	0.000146013	NA	NA	NA	Transcription factor TSRF1
VIT_07s0005g03390	-2.81858	4.62397	3.76e-06	-2.62213	4.14852	3.35e-05	VHS domain-containing protein
VIT_07s0005g03570	-1.04337	4.55405	5.26e-06	NA	NA	NA	Asparagine N-glycosyltransferase
VIT_07s0005g03630	-1.64637	7.53161	5.02e-14	NA	NA	NA	Scarecrow transcription factor 23 (SCL23)
VIT_07s0005g03710	-0.652464	3.84335	0.000121366	NA	NA	NA	Expansin-A7
VIT_07s0005g03830	-0.632399	3.55157	0.000382946	NA	NA	NA	Rho GDP-dissociation inhibitor 1
VIT_07s0005g04130	-2.47315	11.847	0	-1.47671	5.83333	5.43e-09	Receptor-like protein kinase
VIT_07s0005g04140	-2.41176	5.77082	7.89e-09	NA	NA	NA	No hit
VIT_07s0005g04150	-0.932776	5.58367	2.35e-08	NA	NA	NA	Import receptor subunit TOM22 homolog 2, Mitochondrial
VIT_07s0005g04220	-3.51981	8.0415	8.88e-16	NA	NA	NA	Nuclear transport factor 2 (NTF2)
VIT_07s0005g04340	-1.51122	6.42553	1.31e-10	NA	NA	NA	Subtilase
VIT_07s0005g04360	-0.905222	4.23008	2.34e-05	NA	NA	NA	Exostosin (Xyloglucan galactosyltransferase KATAMARI 1)
VIT_07s0005g04380	1.47097	-5.00783	5.5e-07	1.67097	-5.30923	1.1e-07	ABC transporter C member 1
VIT_07s0005g04390	-0.805884	4.42055	9.85e-06	NA	NA	NA	Tyrosine decarboxylase
VIT_07s0005g04400	-0.933296	4.24488	2.19e-05	-1.26397	4.53409	5.79e-06	Transducin protein
VIT_07s0005g04490	0.805954	-4.69908	2.61e-06	NA	NA	NA	Xyloglucanase inhibitor
VIT_07s0005g04600	-0.960201	3.40878	0.000652547	NA	NA	NA	ABC transporter C member 9
VIT_07s0005g04860	-0.740299	3.30166	0.000961128	NA	NA	NA	Unknown protein
VIT_07s0005g04880	1.02552	-4.76053	1.93e-06	2.75208	-10.3096	0	Pentatricopeptide (PPR) repeat-containing protein
VIT_07s0005g04920	-1.00499	3.54652	0.000390356	-1.80581	4.14955	3.33e-05	CLIP-associating protein (CLASP)
VIT_07s0005g05520	-3.21134	9.22339	0	-2.82227	3.2737	0.00106148	3-ketoacyl-CoA thiolase PED1
VIT_07s0005g05720	2.4921	-3.16771	0.00153645	NA	NA	NA	VAMP726 (VESICLE-associated membrane protein)
VIT_07s0005g06160	-3.13173	14.0856	0	-4.017	6.73391	1.65e-11	No hit
VIT_07s0005g06300	-1.78317	3.50409	0.000458167	NA	NA	NA	LUG (LEUNIG)
VIT_07s0005g06420	-0.864765	4.52191	6.13e-06	NA	NA	NA	Ribosomal protein L13A (RPL13aD) 60S
VIT_07s0031g00050	-1.22603	5.71576	1.09e-08	NA	NA	NA	Unknown protein
VIT_07s0031g00120	-1.51113	4.44255	8.89e-06	-2.24339	4.02669	5.66e-05	Ethylene-responsive transcription factor ERF011
VIT_07s0031g00230	0.585434	-3.6827	0.000230777	NA	NA	NA	Anthranilate N-hydroxycinnamoyl/benzoyltransferase
VIT_07s0031g00330	-0.720906	3.91986	8.86e-05	NA	NA	NA	Zinc finger (C3HC4-type ring finger)
VIT_07s0031g00450	-1.78845	8.34237	0	-1.13764	3.13603	0.00171252	No hit
VIT_07s0031g00480	1.20647	-7.24669	4.27e-13	NA	NA	NA	Rapid ALkalinization Factor RALFL34
VIT_07s0031g00490	-1.06859	3.50752	0.000452307	NA	NA	NA	HEC1 (HECATE 1)
VIT_07s0031g00500	-1.66096	3.156	0.00159947	-2.96541	3.89206	9.94e-05	Lipase class 3
VIT_07s0031g00530	1.80188	-4.3871	1.15e-05	2.89185	-3.4251	0.000614569	Triacylglycerol lipase
VIT_07s0031g00540	-1.81508	10.7608	0	-2.40201	9.11688	0	RNA recognition motif (RRM)-containing protein
VIT_07s0031g00590	-2.09497	7.8252	5.11e-15	-1.54285	4.35272	1.34e-05	Unknown protein
VIT_07s0031g00610	-2.30188	9.57197	0	-1.86195	5.28234	1.28e-07	Red chlorophyll catabolite reductase (accelerated cell death 2)
VIT_07s0031g00620	-0.899525	5.13635	2.8e-07	-1.43664	5.42757	5.71e-08	Zeaxanthin epoxidase, chloroplastic
VIT_07s0031g00650	-0.967826	5.38833	7.11e-08	-1.24113	4.84036	1.3e-06	Ethylene-responsive transcription factor ERF109
VIT_07s0031g00670	-0.846503	5.11728	3.1e-07	NA	NA	NA	Unknown protein
VIT_07s0031g00730	0.592975	-3.40753	0.000655527	NA	NA	NA	Steroid nuclear receptor, ligand-binding
VIT_07s0031g00760	-3.99076	7.68344	1.55e-14	-4.37106	4.40849	1.04e-05	Methionine aminopeptidase 1B, chloroplast precursor
VIT_07s0031g00790	-1.31996	5.25719	1.46e-07	NA	NA	NA	Patatin
VIT_07s0031g00880	-1.08038	4.27114	1.94e-05	NA	NA	NA	Sulfate transporter 2.1 (AST68)
VIT_07s0031g01040	-2.54116	4.24043	2.23e-05	NA	NA	NA	Unknown
VIT_07s0031g01160	-1.62769	8.45454	0	-1.89972	4.71723	2.39e-06	Ribosomal protein L30 (RPL30A) 60S
VIT_07s0031g01230	-0.8413	4.83412	1.34e-06	-0.730323	3.21153	0.00132032	RNA-binding protein AKIP1
VIT_07s0031g01270	-2.09168	5.57086	2.53e-08	NA	NA	NA	Pentatricopeptide (PPR) repeat
VIT_07s0031g01600	-1.66107	8.79568	0	NA	NA	NA	CYP86A2
VIT_07s0031g01700	-0.695533	3.48898	0.000484867	NA	NA	NA	Chloroplast lumen common family protein
VIT_07s0031g01710	-2.9638	8.60995	0	NA	NA	NA	Violaxanthin de-epoxidase
VIT_07s0031g01850	-0.892351	5.49926	3.81e-08	-1.16549	4.95789	7.13e-07	Unknown protein
VIT_07s0031g01960	-0.947604	5.17051	2.33e-07	-0.88407	3.34158	0.000833021	RNA binding motif protein 39
VIT_07s0031g02010	-0.807483	4.80932	1.51e-06	NA	NA	NA	Unknown protein
VIT_07s0031g02170	-0.811472	4.16033	3.18e-05	-1.10568	3.98115	6.86e-05	Zinc finger (C3HC4-type ring finger)
VIT_07s0031g02200	-1.77232	7.63588	2.24e-14	-1.31643	4.54651	5.45e-06	Phosphate carrier protein
VIT_07s0031g02350	0.799766	-4.89731	9.72e-07	0.816708	-3.45808	0.000544032	No hit
VIT_07s0031g02480	-1.46969	8.73533	0	-2.70629	10.8835	0	ABC transporter G member 14
VIT_07s0031g02550	-3.4042	13.1806	0	-4.16481	7.33316	2.25e-13	Aspartic proteinase Asp1 precursor
VIT_07s0031g02630	1.60513	-10.1168	0	1.30484	-5.99758	2e-09	NADH dehydrogenase
VIT_07s0031g02740	-5.64593	14.3499	0	-8.74873	5.02654	4.99e-07	Transcription factor
VIT_07s0031g02760	-3.21498	3.1299	0.00174867	NA	NA	NA	Magnesium transporter CorA
VIT_07s0031g02790	-4.055	3.31176	0.000927099	NA	NA	NA	UVB-resistance protein UVR8
VIT_07s0031g03060	0.836257	-3.62553	0.000288371	0.902976	-3.19261	0.00140994	PHD finger transcription factor
VIT_07s0031g03070	-2.57254	4.7693	1.85e-06	NA	NA	NA	Isoflavone reductase-like protein 3
VIT_07s0031g03130	0.861177	-4.39835	1.09e-05	NA	NA	NA	ferrochelatase II
VIT_07s0031g03170	-2.03678	3.50502	0.000456573	NA	NA	NA	S-receptor kinase 1
VIT_07s0031g03220	0.906378	-4.46135	8.14e-06	NA	NA	NA	Cystathionine gamma-synthase isoform 1
VIT_07s0095g00040	-1.43218	3.19338	0.0014062	NA	NA	NA	No hit
VIT_07s0095g00290	-2.4899	4.14128	3.45e-05	NA	NA	NA	No hit
VIT_07s0095g00550	0.53463	-3.14471	0.00166252	NA	NA	NA	No hit
VIT_07s0095g00760	-3.87915	10.8211	0	-2.65561	5.14416	2.69e-07	SecY
VIT_07s0104g00120	0.703693	-3.52015	0.000431295	1.13343	-3.95946	7.51e-05	7S globulin precursor, basic
VIT_07s0104g00230	0.699458	-4.41454	1.01e-05	0.907996	-4.15945	3.19e-05	CUE domain containing protein
VIT_07s0104g00250	-2.40733	3.68608	0.000227736	NA	NA	NA	PWWP domain-containing protein
VIT_07s0104g00270	-2.88398	11.7932	0	-3.8364	6.95013	3.65e-12	Isopentenyltransferase
VIT_07s0104g00300	-0.701385	3.57592	0.000348994	NA	NA	NA	Isoamylase-type starch-debranching enzyme 2
VIT_07s0104g00340	0.554092	-3.20358	0.00135729	NA	NA	NA	Endo-1,3;1,4-beta-D-glucanase precursor
VIT_07s0104g00410	-1.85775	10.4213	0	-2.76065	10.2209	0	Unknown
VIT_07s0104g00420	-0.57481	3.52111	0.00042975	-1.07078	4.66509	3.08e-06	Unknown protein
VIT_07s0104g00490	-1.75178	3.66452	0.000247803	NA	NA	NA	U6 snRNA-associated Sm-like protein LSm2
VIT_07s0104g00540	-0.874347	4.27866	1.88e-05	-1.53457	5.64508	1.65e-08	Elongation factor Tu
VIT_07s0104g00630	-0.956756	4.49144	7.07e-06	-1.24553	4.22574	2.38e-05	Transcription termination factor mitochondrial mTERF
VIT_07s0104g00650	-3.33805	7.77418	7.55e-15	-3.60139	4.23352	2.3e-05	Unknown protein
VIT_07s0104g00660	-1.55519	6.44936	1.12e-10	NA	NA	NA	Unknown protein
VIT_07s0104g00790	-1.61164	7.66784	1.75e-14	-1.04184	3.5441	0.000393956	Pto kinase interactor
VIT_07s0104g00830	-3.61206	11.3566	0	-2.10804	5.53677	3.08e-08	Transducin LEC14B
VIT_07s0104g00880	-0.686873	3.75703	0.000171945	NA	NA	NA	Ankyrin repeat protein E4_8
VIT_07s0104g00950	-1.56538	6.84138	7.84e-12	-1.0025	3.15873	0.0015846	Serine/threonine-protein phosphatase BSL1
VIT_07s0104g01030	0.67298	-4.12971	3.63e-05	NA	NA	NA	No hit
VIT_07s0104g01070	0.903004	-4.89035	1.01e-06	NA	NA	NA	No hit
VIT_07s0104g01250	-1.49385	7.98995	1.33e-15	-0.873463	3.49816	0.000468477	Nodulin MtN3 family
VIT_07s0104g01390	-5.55166	16.2653	0	-5.54337	7.72464	1.13e-14	No hit
VIT_07s0104g01400	-5.68794	3.25009	0.0011537	NA	NA	NA	Peptide chain release factor 1
VIT_07s0104g01420	-5.90578	12.791	0	NA	NA	NA	Transcription termination factor mitochondrial mTERF
VIT_07s0104g01450	-1.02043	4.46862	7.87e-06	-1.53798	4.64507	3.4e-06	Metal tolerance protein C1 (AtMTPc1)
VIT_07s0104g01600	0.66515	-3.86322	0.000111901	NA	NA	NA	HAK5 (High affinity K+ transporter 5)
VIT_07s0104g01620	-3.93409	4.59168	4.4e-06	NA	NA	NA	Dephospho-CoA kinase
VIT_07s0104g01730	0.713392	-4.44757	8.68e-06	0.783228	-3.49855	0.000467802	Glutathione S-transferase 13 GSTF13
VIT_07s0104g01800	-3.85844	19.5837	0	-0.999728	4.09404	4.24e-05	Short-root transcription factor (SHR)
VIT_07s0129g00020	0.790098	-3.30432	0.000952057	NA	NA	NA	Sulfate transporter protein
VIT_07s0129g00030	-2.65586	5.12701	2.94e-07	-2.76963	3.33646	0.000848539	Ribosomal protein L26 (RPL26A) 60S
VIT_07s0129g00210	1.48843	-5.75351	8.74e-09	NA	NA	NA	Casein kinase II alpha chain
VIT_07s0129g00230	-3.78425	3.15985	0.0015785	NA	NA	NA	formamidase, putative / formamide amidohydrolase, putative
VIT_07s0129g00370	-1.99231	3.6047	0.000312515	NA	NA	NA	Acyl-CoA binding protein
VIT_07s0129g00400	1.67221	-8.77896	0	0.935733	-3.86626	0.000110516	Unknown protein
VIT_07s0129g00430	1.60408	-8.069	6.66e-16	NA	NA	NA	Unknown
VIT_07s0129g00490	-0.771612	4.07898	4.52e-05	-1.02492	3.91855	8.91e-05	No hit
VIT_07s0129g00510	-2.21174	4.166	3.1e-05	NA	NA	NA	Transducin family protein / WD-40 repeat
VIT_07s0129g00520	-1.10814	3.30494	0.000949964	NA	NA	NA	Snakin-1
VIT_07s0129g00530	1.08266	-6.18031	6.4e-10	NA	NA	NA	Armadillo/beta-catenin repeat protein / U-box domain-containing
VIT_07s0129g00560	-2.37238	11.6429	0	-4.59034	8.29668	0	Metal transporter Nramp3
VIT_07s0129g00610	0.655747	-3.96181	7.44e-05	NA	NA	NA	Pentatricopeptide (PPR) repeat-containing protein
VIT_07s0129g00730	-2.41166	10.9504	0	-2.20312	7.23362	4.7e-13	CYP81D2
VIT_07s0129g00860	-0.627285	3.67338	0.00023936	NA	NA	NA	Protein kinase
VIT_07s0129g00870	-2.21416	8.06208	6.66e-16	-4.27701	3.55543	0.000377355	Protein kinase pto
VIT_07s0129g00930	-0.830172	3.79114	0.000149956	NA	NA	NA	F-box family protein
VIT_07s0129g00960	-1.3442	5.49486	3.91e-08	-1.57598	3.72686	0.000193879	Cinnamyl alcohol dehydrogenase
VIT_07s0129g00970	-3.12014	9.77675	0	-2.09729	3.52945	0.000416422	Copper-exporting ATPase HMA1 (Heavy metal ATPase 1)
VIT_07s0129g01000	-2.60208	7.5322	5e-14	-1.90092	3.64839	0.000263887	Leucine-rich repeat protein kinase
VIT_07s0129g01090	-4.87259	8.52991	0	-4.93517	5.90013	3.63e-09	Myb domain protein 4
VIT_07s0130g00040	-1.50603	4.01069	6.05e-05	-1.58252	3.89178	9.95e-05	SWITCH1 splice variant L phospholipase C
VIT_07s0130g00060	-3.34469	5.71072	1.13e-08	-3.24506	3.76394	0.000167258	Calcium-dependent protein kinase 4 CPK4
VIT_07s0130g00080	-0.73498	3.22791	0.00124698	NA	NA	NA	Thioesterase family
VIT_07s0130g00140	-1.3919	6.82428	8.84e-12	NA	NA	NA	Lipase GDSL
VIT_07s0130g00220	-5.40901	4.54018	5.62e-06	NA	NA	NA	Transposase, IS4
VIT_07s0130g00380	1.03328	-3.46925	0.000521911	NA	NA	NA	SWIB complex BAF60b domain-containing protein
VIT_07s0130g00390	0.653129	-3.17605	0.00149293	NA	NA	NA	Ankyrin repeat
VIT_07s0130g00400	-1.13946	6.00114	1.96e-09	NA	NA	NA	Unknown protein
VIT_07s0141g00090	2.7906	-10.6471	0	2.41681	-4.60505	4.12e-06	Aquaporin NIP4;1
VIT_07s0141g00110	-0.759837	3.37056	0.00075016	NA	NA	NA	POR (PORCINO)
VIT_07s0141g00170	-0.974509	5.37107	7.83e-08	NA	NA	NA	Ubiquitin-specific protease 3 (UBP3)
VIT_07s0141g00210	-1.38765	5.71433	1.1e-08	NA	NA	NA	Auxin-induced protein 22D
VIT_07s0141g00240	-0.623811	3.88444	0.000102566	NA	NA	NA	Calcium-binding protein CML
VIT_07s0141g00270	3.76364	-9.51045	0	6.40327	-8.62091	0	F-box protein (FBL17)
VIT_07s0141g00360	-3.65682	17.109	0	-2.78285	7.77858	7.33e-15	RNA polymerase Rpb7 N-terminal domain-containing
VIT_07s0141g00520	0.836722	-4.60524	4.12e-06	0.80567	-3.36368	0.00076912	Unknown protein
VIT_07s0141g00540	-0.765575	3.75819	0.000171149	NA	NA	NA	Bile acid:sodium symporter
VIT_07s0141g00590	-1.20432	5.68219	1.33e-08	-1.52623	4.94903	7.46e-07	Signal recognition particle subunit 9 SRP9
VIT_07s0141g00600	-1.73954	10.0943	0	-1.93237	6.69348	2.18e-11	No hit
VIT_07s0141g00710	-0.521674	3.2048	0.00135155	NA	NA	NA	RAB GTPase RABA5E
VIT_07s0151g00280	-1.42995	7.84293	4.44e-15	NA	NA	NA	Unknown protein
VIT_07s0151g00310	-1.53717	3.79057	0.000150299	NA	NA	NA	No hit
VIT_07s0151g00340	-3.96209	8.23159	2.22e-16	-4.11225	5.40296	6.55e-08	Unknown protein
VIT_07s0151g00440	-3.0105	5.9459	2.75e-09	NA	NA	NA	MLK/Raf-related protein kinase 1
VIT_07s0151g00490	-0.5695	3.45945	0.000541289	NA	NA	NA	BUD32 family protein kinase
VIT_07s0151g00700	-3.86377	3.16462	0.00155285	NA	NA	NA	Kelch repeat-containing F-box protein
VIT_07s0151g00760	-2.93364	4.28854	1.8e-05	NA	NA	NA	HSP20 chaperone
VIT_07s0151g00800	-2.01081	11.1652	0	NA	NA	NA	PHD finger transcription factor
VIT_07s0151g00840	-1.29302	4.45221	8.5e-06	NA	NA	NA	Unknown
VIT_07s0151g00850	-1.27702	6.60568	3.96e-11	NA	NA	NA	Unknown protein
VIT_07s0151g00930	-3.68632	4.41489	1.01e-05	NA	NA	NA	Photosystem I reaction center subunit II (PSAD)
VIT_07s0151g01080	0.577015	-3.2904	0.00100045	0.923256	-3.87647	0.000105981	Anthranilate N-benzoyltransferase protein 1
VIT_07s0185g00050	1.53896	-3.26081	0.00111094	NA	NA	NA	Hexaprenyldihydroxybenzoate methyltransferase
VIT_07s0191g00030	-0.695535	3.26884	0.00107991	NA	NA	NA	Unknown protein
VIT_07s0191g00090	-1.26981	7.53121	5.02e-14	NA	NA	NA	Homeobox-leucine zipper protein ATHB-6
VIT_07s0191g00220	0.663144	-3.71774	0.000201009	NA	NA	NA	Lateral organ boundaries domain gene 36
VIT_07s0197g00050	-0.869879	4.43337	9.28e-06	NA	NA	NA	Disease resistance protein (TIR-NBS-LRR class)
VIT_07s0205g00010	-1.95568	5.0242	5.06e-07	-2.61425	3.84592	0.000120099	Phosphoenolpyruvate carboxykinase
VIT_07s0205g00030	1.94191	-6.48564	8.84e-11	NA	NA	NA	Glycogen synthase 2
VIT_07s0205g00040	2.0081	-3.20881	0.00133286	NA	NA	NA	Glycogen synthase 2
VIT_07s0255g00030	-2.95259	5.88555	3.97e-09	-2.73252	4.52372	6.08e-06	CYP82C1p
VIT_08s0007g00020	-5.02008	8.61302	0	-2.64193	3.33831	0.000842896	CUE domain containing protein
VIT_08s0007g00030	-4.03999	3.38872	0.000702195	NA	NA	NA	Unknown protein
VIT_08s0007g00040	0.625163	-3.79956	0.000144952	1.00688	-4.41167	1.03e-05	Unknown
VIT_08s0007g00120	-0.90527	4.36631	1.26e-05	NA	NA	NA	H/ACA ribonucleoprotein complex subunit 4
VIT_08s0007g00130	-1.85919	10.2274	0	-0.955139	3.65939	0.000252821	Ankyrin repeat
VIT_08s0007g00140	0.834663	-4.84125	1.29e-06	NA	NA	NA	Unknown protein
VIT_08s0007g00150	-0.964547	3.39142	0.00069532	NA	NA	NA	Unknown protein
VIT_08s0007g00180	-0.650376	3.20285	0.00136075	NA	NA	NA	WD-40 repeat protein
VIT_08s0007g00330	-1.43175	3.92237	8.77e-05	-2.37463	4.85508	1.2e-06	Metallothionein
VIT_08s0007g00360	0.832198	-3.84586	0.000120128	NA	NA	NA	Ribonuclease II family protein
VIT_08s0007g00380	0.685395	-3.77947	0.00015716	NA	NA	NA	Rhomboid ATRBL1
VIT_08s0007g00410	-1.47717	4.68881	2.75e-06	-2.83016	6.03542	1.59e-09	Oxysterol binding protein
VIT_08s0007g00440	-3.66307	18.8228	0	-3.25976	8.42561	0	Scarecrow-like transcription factor 9 (SCL9)
VIT_08s0007g00470	-0.984918	5.9512	2.66e-09	NA	NA	NA	3-beta hydroxysteroid dehydrogenase/isomerase protein
VIT_08s0007g00540	-1.27459	6.91317	4.74e-12	NA	NA	NA	Unknown
VIT_08s0007g00620	-1.8509	5.50471	3.7e-08	-1.68126	3.52388	0.000425269	Laccase
VIT_08s0007g00710	-1.48299	4.37816	1.2e-05	-1.95665	3.86343	0.000111804	NDP1 (random potato CDNA clone);
VIT_08s0007g00760	-3.65382	7.79183	6.66e-15	-3.82296	4.29004	1.79e-05	Proteinase inhibitor
VIT_08s0007g00780	-0.571115	3.37613	0.00073514	-0.761718	3.2299	0.00123835	Ribulose bisphosphate carboxylase/oxygenase activase, chloroplast
VIT_08s0007g00930	-1.42102	5.00294	5.65e-07	NA	NA	NA	No hit
VIT_08s0007g00970	0.814613	-4.50775	6.55e-06	NA	NA	NA	Aldo/keto reductase
VIT_08s0007g01040	-1.40119	4.80612	1.54e-06	-1.74486	5.85695	4.71e-09	No hit
VIT_08s0007g01130	-0.821888	4.18932	2.8e-05	NA	NA	NA	S-receptor kinase
VIT_08s0007g01250	-0.77281	3.12348	0.00178726	NA	NA	NA	Proton-dependent oligopeptide transport (POT) family protein
VIT_08s0007g01290	0.512874	-3.12638	0.00176971	NA	NA	NA	Unknown protein
VIT_08s0007g01300	-3.6666	18.1907	0	-4.59744	9.17424	0	Protease inhibitor/seed storage/lipid transfer protein (LTP)
VIT_08s0007g01310	-2.42986	4.31853	1.57e-05	NA	NA	NA	Rho guanyl-nucleotide exchange factor ROPGEF7
VIT_08s0007g01350	-1.48562	7.72946	1.09e-14	-1.30676	4.74842	2.05e-06	Glutathione S-transferase 8 GSTU8
VIT_08s0007g01360	0.829135	-3.23319	0.00122417	1.26899	-3.54748	0.000388939	Universal stress protein (USP) family protein
VIT_08s0007g01430	-0.906391	4.9855	6.18e-07	NA	NA	NA	Phosphatidic acid phosphatase / PAP2
VIT_08s0007g01470	1.29669	-5.32932	9.86e-08	NA	NA	NA	Copper transporter
VIT_08s0007g01520	0.546336	-3.31511	0.000916055	NA	NA	NA	Unknown protein
VIT_08s0007g01530	-1.1216	5.8373	5.31e-09	-1.35655	4.37402	1.22e-05	fructose 1,6-bisphosphatase
VIT_08s0007g01540	0.596399	-3.45801	0.000544175	NA	NA	NA	Unknown protein
VIT_08s0007g01570	-0.778098	4.53508	5.76e-06	-1.80031	7.24124	4.45e-13	Tubulin beta-2 chain
VIT_08s0007g01630	-0.957561	5.51285	3.53e-08	-1.61309	6.39972	1.56e-10	Phosphate translocator protein2, Plastidic
VIT_08s0007g01650	2.42785	-6.31455	2.71e-10	1.77446	-4.0722	4.66e-05	Reticulon family protein (RTNLB12)
VIT_08s0007g01660	-1.18587	6.60794	3.9e-11	-0.974041	4.01793	5.87e-05	Ataxin-3
VIT_08s0007g01690	-0.81685	4.10407	4.06e-05	NA	NA	NA	MRNA-capping enzyme
VIT_08s0007g01760	-1.26213	3.86107	0.00011289	NA	NA	NA	Unknown
VIT_08s0007g01850	-2.61081	6.28649	3.25e-10	-4.54903	4.16055	3.17e-05	MYB divaricata
VIT_08s0007g01920	-0.837506	3.82618	0.000130145	NA	NA	NA	Potassium channel tetramerisation domain-containing protein
VIT_08s0007g02020	-2.40327	8.67006	0	-2.77459	4.23039	2.33e-05	No hit
VIT_08s0007g02030	-2.13175	9.9708	0	-2.14733	6.58393	4.58e-11	AUX-1-like protein
VIT_08s0007g02100	-2.2422	6.14802	7.85e-10	NA	NA	NA	Transposon protein, CACTA, En/Spm sub-class
VIT_08s0007g02130	0.781524	-4.49001	7.12e-06	NA	NA	NA	LHCB4 chlorophyll A-B binding protein CP29
VIT_08s0007g02190	-1.20637	7.26384	3.76e-13	-2.1126	8.72787	0	Unknown protein
VIT_08s0007g02240	-3.50183	18.6534	0	-3.63301	12.1345	0	VPS60.2 SNF7
VIT_08s0007g02330	-0.715991	3.84444	0.000120828	NA	NA	NA	Armadillo-like helical domain-containing
VIT_08s0007g02370	-1.01417	3.61294	0.000302743	NA	NA	NA	Aspartyl protease
VIT_08s0007g02380	-3.62708	13.3025	0	-3.52454	6.33151	2.43e-10	Aspartyl protease
VIT_08s0007g02440	-4.59498	3.52691	0.000420439	NA	NA	NA	Transcription termination factor mitochondrial mTERF
VIT_08s0007g02470	-2.88756	16.3404	0	-3.34032	10.388	0	ABA-responsive protein (HVA22) HVA22J
VIT_08s0007g02490	-0.554148	3.41062	0.000648149	-0.761044	3.3614	0.000775473	Ovate family protein 6 OFP6
VIT_08s0007g02500	-1.12306	3.39775	0.000679428	NA	NA	NA	Ovate family protein 13 OFP13
VIT_08s0007g02700	-3.9012	5.56984	2.55e-08	-5.12749	6.60065	4.09e-11	IAA-amino acid hydrolase 1 (ILR1)
VIT_08s0007g02800	-1.54154	5.80553	6.42e-09	NA	NA	NA	RNA-binding protein
VIT_08s0007g02810	4.11145	-3.83471	0.000125713	4.07006	-5.41187	6.24e-08	Integral membrane family protein UPF0497
VIT_08s0007g03020	-0.816765	4.30005	1.71e-05	NA	NA	NA	Transposon protein, Mutator sub-class
VIT_08s0007g03030	-0.821797	3.93436	8.34e-05	NA	NA	NA	Transposon protein, Mutator sub-class
VIT_08s0007g03040	-1.42701	4.81793	1.45e-06	NA	NA	NA	Auxin responsive SAUR protein
VIT_08s0007g03110	-1.4991	9.09743	0	NA	NA	NA	ABC transporter B member 1
VIT_08s0007g03140	3.1561	-4.97531	6.51e-07	2.89467	-3.83581	0.000125151	F-box family
VIT_08s0007g03250	0.674574	-3.72176	0.000197839	NA	NA	NA	Unknown
VIT_08s0007g03260	-7.18096	15.605	0	-4.28319	7.07174	1.53e-12	Glucosamine 6-phosphate N-acetyltransferase
VIT_08s0007g03340	-1.26408	7.21965	5.21e-13	-1.06579	4.58168	4.61e-06	Iron-sulfur cluster assembly complex protein
VIT_08s0007g03530	-0.835481	4.65519	3.24e-06	NA	NA	NA	Ribosomal protein P2 (RPP2A) acidic 60S
VIT_08s0007g03620	-1.13657	6.86902	6.46e-12	-0.811192	3.54042	0.000399497	Unknown
VIT_08s0007g03630	-2.16109	3.90112	9.57e-05	-1.47743	3.24054	0.00119305	Inosine-uridine preferring nucleoside hydrolase family protein
VIT_08s0007g03670	-2.98626	12.8692	0	-2.32582	4.65684	3.21e-06	1,4-alpha-glucan branching enzyme IIB, chloroplast precursor
VIT_08s0007g03690	-0.95189	4.81589	1.47e-06	NA	NA	NA	Unknown protein
VIT_08s0007g03710	-1.57716	6.50056	8e-11	-3.0581	6.02689	1.67e-09	CBF transcription factor
VIT_08s0007g03750	0.683339	-4.0225	5.76e-05	NA	NA	NA	Ethylene-responsive transcription factor ERF024
VIT_08s0007g03770	-0.615557	3.79043	0.000150385	NA	NA	NA	fructose-bisphosphate aldolase cytoplasmic isozyme
VIT_08s0007g03820	-1.44967	4.10895	3.97e-05	-1.70623	3.47593	0.000509094	Zinc finger (C2H2 type) family
VIT_08s0007g03850	-0.65196	3.77646	0.000159071	NA	NA	NA	CTR1 serine/threonine protein kinase
VIT_08s0007g03870	2.36917	-13.429	0	1.37167	-5.49258	3.96e-08	Delta14-sterol reductase FK (FACKEL)
VIT_08s0007g03880	0.903359	-3.71938	0.000199712	NA	NA	NA	Histone deacetylase HD2A
VIT_08s0007g03900	2.47127	-5.31785	1.05e-07	2.64915	-4.63137	3.63e-06	Phosphopyruvate hydratase.
VIT_08s0007g04000	-2.14451	4.74692	2.07e-06	NA	NA	NA	CYPLXXVIA2
VIT_08s0007g04030	1.46614	-4.66271	3.12e-06	1.16324	-3.52926	0.00041672	CYPLXXVIA2
VIT_08s0007g04120	1.56778	-3.16869	0.00153125	1.96344	-4.03218	5.53e-05	Retrotransposon protein, Ty1-copia subclass
VIT_08s0007g04150	-2.41271	9.9254	0	-1.92165	4.15331	3.28e-05	Ribosomal protein L24 60S
VIT_08s0007g04190	0.569389	-3.14582	0.0016562	NA	NA	NA	Exostosin
VIT_08s0007g04230	-2.17484	11.4161	0	-0.904747	3.67867	0.000234458	Ubiquitin-protein ligase E3 B
VIT_08s0007g04370	0.61285	-3.88368	0.000102889	0.718426	-3.25107	0.00114972	Pollen Ole e 1 allergen and extensin family
VIT_08s0007g04390	1.07629	-4.70118	2.59e-06	NA	NA	NA	Vacuolar protein sorting 37C
VIT_08s0007g04560	-1.64625	4.82113	1.43e-06	-2.32223	3.92268	8.76e-05	Glutamine synthetase
VIT_08s0007g04740	-3.26696	6.86474	6.66e-12	-2.2094	3.17717	0.00148719	No hit
VIT_08s0007g04770	1.04917	-3.42643	0.000611583	2.39636	-5.80772	6.33e-09	Protein phosphatase 2 (formerly 2A), regulatory subunit B'
VIT_08s0007g04780	-2.19933	8.28219	2.22e-16	-2.6163	9.53484	0	Aquaporin TIP1;2
VIT_08s0007g04800	-3.99326	17.668	0	-3.68733	11.1043	0	Zinc finger protein ATRZ-1A
VIT_08s0007g04820	-4.75324	3.12327	0.00178856	NA	NA	NA	ACT domain-containing protein
VIT_08s0007g04850	0.680633	-3.47372	0.000513289	0.953647	-3.37466	0.000739072	Dual specificity phosphatase Cdc25
VIT_08s0007g04860	4.59045	-7.60456	2.86e-14	3.23347	-6.24319	4.29e-10	Zinc finger (C3HC4-type ring finger)
VIT_08s0007g04950	-3.81084	8.28898	2.22e-16	-4.30336	4.93005	8.22e-07	Unknown protein
VIT_08s0007g05000	-0.726864	3.13267	0.00173226	NA	NA	NA	Zinc finger (C2H2 type) family
VIT_08s0007g05180	-2.82826	9.90821	0	-3.41253	6.65078	2.92e-11	Phosphatidylinositol-4-phosphate 5-kinase
VIT_08s0007g05210	-0.922738	4.66264	3.12e-06	-0.868711	3.48197	0.000497733	No hit
VIT_08s0007g05220	-4.32064	3.31349	0.000921404	NA	NA	NA	No hit
VIT_08s0007g05230	-2.54666	3.39309	0.000691093	NA	NA	NA	No hit
VIT_08s0007g05240	-1.33302	3.54704	0.000389586	NA	NA	NA	ORG2 (OBP3-responsive gene 2)
VIT_08s0007g05250	0.66035	-3.88028	0.000104337	1.00027	-4.20482	2.61e-05	Essential for mitotic growth 1
VIT_08s0007g05260	0.697133	-4.17907	2.93e-05	NA	NA	NA	EDA7 (embryo sac development arrest 7)
VIT_08s0007g05330	0.614274	-3.35362	0.000797633	NA	NA	NA	Unknown protein
VIT_08s0007g05350	-1.22562	7.14906	8.74e-13	-1.43278	5.89421	3.76e-09	Tubulin folding cofactor B
VIT_08s0007g05360	-2.34877	5.50802	3.63e-08	NA	NA	NA	Pyruvate kinase
[truncated: 3,311 more rows]

## Sheet: Table S6
Table S6. List of differentially expressed phytohormons related genes in CS and Shiraz berry skin as the fruit develop from veraison to post-veraison stage
ABA_CS
	RNA_seq_ID	test_id	gene_id	locus	sample_1	sample_2	status	value_1	value_2	log2(fold_change)	test_stat	p_value	q_value	significant	Functional_Annotation
221	VIT_19s0093g00550	XLOC_015489	XLOC_015489	19:17645347-17647649	Cabernet_Veraison	Cabernet_MA	OK	87.6016	9.04509	-3.27575	17.7056	0	0	yes	9-cis-epoxycarotenoid dioxygenase 1
222	VIT_10s0003g03750	XLOC_001838	XLOC_001838	10:6374431-6376728	Cabernet_Veraison	Cabernet_MA	OK	25.047	1.7523	-3.83732	17.4587	0	0	yes	9-cis-epoxycarotenoid dioxygenase 2
5104	VIT_02s0087g00840	XLOC_017450	XLOC_017450	2:18431574-18434854	Cabernet_Veraison	Cabernet_MA	OK	7.65255	0.340121	-4.49182	12.9635	0	0	yes	9-cis-epoxycarotenoid dioxygenase
7090	VIT_04s0023g00130	XLOC_020047	XLOC_020047	4:16120030-16124860	Cabernet_Veraison	Cabernet_MA	OK	14.796	25.7182	0.797583	-3.67237	0.000240307	0.00174446	yes	GRAM domain-containing protein / ABA-responsive
10176	VIT_06s0009g01710	XLOC_022492	XLOC_022492	6:13684789-13698878	Cabernet_Veraison	Cabernet_MA	OK	44.7582	26.6143	-0.749948	4.42367	9.7e-06	0.000100722	yes	ABA-responsive element-binding protein 3 (AREB3)
12261	VIT_08s0007g02470	XLOC_026244	XLOC_026244	8:16595281-16596904	Cabernet_Veraison	Cabernet_MA	OK	104.035	14.0585	-2.88756	16.3404	0	0	yes	ABA-responsive protein (HVA22) HVA22J
13834	VIT_09s0002g03440	XLOC_026835	XLOC_026835	9:3105753-3116155	Cabernet_Veraison	Cabernet_MA	OK	8.58267	18.5416	1.11127	-5.5881	2.3e-08	3.92e-07	yes	ABI1 (ABA insensitive 1)
15346	VIT_10s0071g00300	XLOC_002045	XLOC_002045	10:16606746-16610558	Cabernet_Veraison	Cabernet_MA	OK	5.11881	10.3348	1.01363	-3.71877	0.000200191	0.00148819	yes	GRAM domain-containing protein / ABA-responsive
15349	VIT_10s0071g00330	XLOC_002473	XLOC_002473	10:16622410-16623788	Cabernet_Veraison	Cabernet_MA	OK	9.00075	1.01347	-3.15075	8.62269	0	0	yes	GRAM domain-containing protein / ABA-responsive
15356	VIT_10s0071g00390	XLOC_002479	XLOC_002479	10:16725494-16758066	Cabernet_Veraison	Cabernet_MA	OK	6.96629	2.82336	-1.30298	3.17791	0.00148343	0.00838799	yes	GRAM domain-containing protein / ABA-responsive
18141	VIT_13s0019g00530	XLOC_006178	XLOC_006178	13:2541515-2544404	Cabernet_Veraison	Cabernet_MA	OK	325.711	172.99	-0.9129	5.55697	2.75e-08	4.63e-07	yes	Kinase IkappaB ABA-overly sensitive 1 (ABO1/ELO2)
23756	VIT_17s0000g02600	XLOC_011589	XLOC_011589	17:2401205-2402977	Cabernet_Veraison	Cabernet_MA	OK	8.53103	3.40692	-1.32425	5.05632	4.27e-07	5.85e-06	yes	ABA glucosidase
24526	VIT_17s0119g00050	XLOC_011971	XLOC_011971	17:13269598-13271880	Cabernet_Veraison	Cabernet_MA	OK	259.551	168.645	-0.622032	3.21397	0.00130912	0.00754099	yes	GRAM domain-containing protein / ABA-responsive
25760	VIT_18s0001g14020	XLOC_013207	XLOC_013207	18:12032184-12069047	Cabernet_Veraison	Cabernet_MA	OK	12.2845	18.1656	0.564371	-3.43658	0.0005891	0.00380692	yes	ABA-responsive protein (HVA22)HVA22H
1348	VIT_00s0283g00070	XLOC_029984	XLOC_029984	Un:21234999-21237417	Cabernet_Veraison	Cabernet_MA	OK	13.586	8.55854	-0.666682	3.36455	0.000766689	0.00478375	yes	Short-chain dehydrogenase/reductase (SDR)				VIT_02s0025g01400
ABA_Shiraz
221	VIT_19s0093g00550	XLOC_015489	XLOC_015489	19:17645347-17647649	Shiraz_Veraison	Shiraz_MA	OK	55.5622	9.4559	-2.55482	9.05883	0	0	yes	9-cis-epoxycarotenoid dioxygenase 1
222	VIT_10s0003g03750	XLOC_001838	XLOC_001838	10:6374431-6376728	Shiraz_Veraison	Shiraz_MA	OK	12.1625	1.98625	-2.61432	6.72009	1.82e-11	4.75e-10	yes	9-cis-epoxycarotenoid dioxygenase 2
5104	VIT_02s0087g00840	XLOC_017450	XLOC_017450	2:18431574-18434854	Shiraz_Veraison	Shiraz_MA	OK	3.62889	0.337462	-3.42673	5.93034	3.02e-09	5.89e-08	yes	9-cis-epoxycarotenoid dioxygenase
3878	VIT01s0026g02100	XLOC_000465	XLOC_000465	1:11478253-11479025	Shiraz_Veraison	Shiraz_MA	OK	19.549	43.7613	1.16256	-4.13144	3.61e-05	0.000327984	yes	ABA-responsive protein (HVA22c)
5559	VIT03s0038g01310	XLOC_017589	XLOC_017589	3:916526-928159	Shiraz_Veraison	Shiraz_MA	OK	4.76191	24.6938	2.37454	-6.02174	1.73e-09	3.5e-08	yes	ABA-responsive protein (HVA22)HVA22H
7090	VIT04s0023g00130	XLOC_020047	XLOC_020047	4:16120030-16124860	Shiraz_Veraison	Shiraz_MA	OK	19.7175	37.8493	0.940793	-3.41089	0.000647523	0.00413186	yes	GRAM domain-containing protein / ABA-responsive
12261	VIT08s0007g02470	XLOC_026244	XLOC_026244	8:16595281-16596904	Shiraz_Veraison	Shiraz_MA	OK	53.5595	5.28809	-3.34032	10.388	0	0	yes	ABA-responsive protein (HVA22) HVA22J
13834	VIT09s0002g03440	XLOC_026835	XLOC_026835	9:3105753-3116155	Shiraz_Veraison	Shiraz_MA	OK	12.0479	27.6896	1.20056	-4.93684	7.94e-07	1.03e-05	yes	ABI1 (ABA insensitive 1)
15346	VIT10s0071g00300	XLOC_002045	XLOC_002045	10:16606746-16610558	Shiraz_Veraison	Shiraz_MA	OK	3.4661	9.93009	1.5185	-4.36151	1.29e-05	0.000130425	yes	GRAM domain-containing protein / ABA-responsive
15356	VIT10s0071g00390	XLOC_002479	XLOC_002479	10:16725494-16758066	Shiraz_Veraison	Shiraz_MA	OK	2.55353	9.09492	1.83257	-3.24341	0.0011811	0.00692003	yes	GRAM domain-containing protein / ABA-responsive
15362	VIT10s0071g00470	XLOC_002483	XLOC_002483	10:16825352-16826680	Shiraz_Veraison	Shiraz_MA	OK	0.55661	4.32076	2.95654	-3.45751	0.00054519	0.00356391	yes	GRAM domain-containing protein / ABA-responsive
19490	VIT13s0156g00260	XLOC_006033	XLOC_006033	13:24027413-24029122	Shiraz_Veraison	Shiraz_MA	OK	5.00454	16.7511	1.74295	-5.66525	1.47e-08	2.58e-07	yes	Zeaxanthin epoxidase (ZEP) (ABA1)
23756	VIT17s0000g02600	XLOC_011589	XLOC_011589	17:2401205-2402977	Shiraz_Veraison	Shiraz_MA	OK	6.7317	1.7103	-1.97672	4.20074	2.66e-05	0.000249647	yes	ABA glucosidase
Brassinosteroid_CS
26	VIT_14s0083g01110	XLOC_008472	XLOC_008472	14:23435327-23438457	Cabernet_Veraison	Cabernet_MA	OK	8.48108	3.52431	-1.26691	4.51639	6.29e-06	6.79e-05	yes	Brassinosteroid-6-oxidase
3134	VIT_01s0011g00110	XLOC_000781	XLOC_000781	1:194106-206558	Cabernet_Veraison	Cabernet_MA	OK	26.1255	7.07161	-1.88535	7.71916	1.18e-14	4.43e-13	yes	Brassinosteroid-6-oxidase [Vitis vinifera]
3135	VIT_01s0011g00120	XLOC_000005	XLOC_000005	1:220848-222050	Cabernet_Veraison	Cabernet_MA	OK	14.8993	0.639009	-4.54326	13.324	0	0	yes	Brassinosteroid-6-oxidase [Vitis vinifera]
6077	VIT_03s0088g00050	XLOC_018492	XLOC_018492	3:8034747-8039185	Cabernet_Veraison	Cabernet_MA	OK	7.03058	3.28469	-1.09789	3.54075	0.00039899	0.00271763	yes	Brassinosteroid insensitive 1-associated receptor kinase 1
14848	VIT_10s0003g01400	XLOC_001716	XLOC_001716	10:2775170-2783926	Cabernet_Veraison	Cabernet_MA	OK	1.55214	0.511558	-1.60129	3.27236	0.00106652	0.00633824	yes	BIN2 (brassinosteroid-insensitive 2)
17544	VIT_12s0055g01100	XLOC_004375	XLOC_004375	12:14695543-14704385	Cabernet_Veraison	Cabernet_MA	OK	30.1744	16.2333	-0.894371	4.20339	2.63e-05	0.000247074	yes	Brassinosteroid insensitive 1-associated receptor kinase 1
17954	VIT_12s0121g00230	XLOC_004319	XLOC_004319	12:12140486-12144354	Cabernet_Veraison	Cabernet_MA	OK	0.883597	0.0165062	-5.74231	5.10256	3.35e-07	4.67e-06	yes	Brassinosteroid insensitive 1-associated receptor kinase 1
23177	VIT_16s0050g02700	XLOC_011229	XLOC_011229	16:19741447-19744919	Cabernet_Veraison	Cabernet_MA	OK	7.79768	3.76438	-1.05063	3.28745	0.00101098	0.00606061	yes	Brassinosteroid insensitive 1-associated receptor kinase 1
25918	VIT_18s0041g00100	XLOC_013460	XLOC_013460	18:24392207-24440284	Cabernet_Veraison	Cabernet_MA	OK	17.9581	26.8206	0.578703	-3.22449	0.00126198	0.00731568	yes	Brassinosteroid insensitive 1-associated receptor kinase 1
26177	VIT_18s0072g01010	XLOC_014342	XLOC_014342	18:20461417-20466081	Cabernet_Veraison	Cabernet_MA	OK	8.78933	35.347	2.00776	-9.29953	0	0	yes	Brassinosteroid-responsive ring-H2 (BRH1)
Brassinosteroid_SH
2491	VIT00s1455g00010	XLOC_029298	XLOC_029298	Un:39210438-39212051	Shiraz_Veraison	Shiraz_MA	OK	1.63326	0.159247	-3.35842	3.66167	0.000250573	0.00180983	yes	Brassinosteroid insensitive 1-associated receptor kinase 1
3134	VIT01s0011g00110	XLOC_000781	XLOC_000781	1:194106-206558	Shiraz_Veraison	Shiraz_MA	OK	29.7027	11.4802	-1.37144	4.16507	3.11e-05	0.000287069	yes	Brassinosteroid-6-oxidase [Vitis vinifera]
3135	VIT01s0011g00120	XLOC_000005	XLOC_000005	1:220848-222050	Shiraz_Veraison	Shiraz_MA	OK	9.24165	0.950328	-3.28165	6.06062	1.36e-09	2.79e-08	yes	Brassinosteroid-6-oxidase [Vitis vinifera]
17954	VIT12s0121g00230	XLOC_004319	XLOC_004319	12:12140486-12144354	Shiraz_Veraison	Shiraz_MA	OK	0.496166	0.00975762	-5.66815	3.12649	0.00176906	0.0097334	yes	Brassinosteroid insensitive 1-associated receptor kinase 1
23961	VIT17s0000g04880	XLOC_012248	XLOC_012248	17:5277069-5277799	Shiraz_Veraison	Shiraz_MA	OK	1.44293	6.37072	2.14246	-3.58	0.000343599	0.00238571	yes	Brassinosteroid sulfotransferase ST4A
25918	VIT18s0041g00100	XLOC_013460	XLOC_013460	18:24392207-24440284	Shiraz_Veraison	Shiraz_MA	OK	19.3513	36.7558	0.925545	-3.85696	0.000114805	0.000913289	yes	Brassinosteroid insensitive 1-associated receptor kinase 1
26107	VIT18s0072g00110	XLOC_013345	XLOC_013345	18:19143634-19150562	Shiraz_Veraison	Shiraz_MA	OK	56.6433	24.2264	-1.22533	4.32126	1.55e-05	0.000153963	yes	BRI1 (brassinosteroid insensitive 1)
26177	VIT18s0072g01010	XLOC_014342	XLOC_014342	18:20461417-20466081	Shiraz_Veraison	Shiraz_MA	OK	9.06883	45.7371	2.33438	-8.68473	0	0	yes	Brassinosteroid-responsive ring-H2 (BRH1)
Ethylene_CS
4158	VIT_01s0150g00060	XLOC_000746	XLOC_000746	1:22467217-22468319	Cabernet_Veraison	Cabernet_MA	OK	10.6459	18.8224	0.822146	-3.41819	0.000630386	0.00403861	yes	Ethylene-responsive transcription factor ERF114
8385	VIT_05s0049g00010	XLOC_020685	XLOC_020685	5:7030122-7035434	Cabernet_Veraison	Cabernet_MA	OK	8.17088	25.65	1.65039	-7.40156	1.35e-13	4.57e-12	yes	Ethylene receptor (ETR2)
9438	VIT_06s0004g01550	XLOC_022085	XLOC_022085	6:1917997-1921842	Cabernet_Veraison	Cabernet_MA	OK	1.28668	0.480599	-1.42075	3.30914	0.000935834	0.00567663	yes	Ethylene-insensitive33 (EIL3)
11145	VIT_07s0031g00120	XLOC_024003	XLOC_024003	7:16342093-16345645	Cabernet_Veraison	Cabernet_MA	OK	3.621	1.27038	-1.51113	4.44255	8.89e-06	9.3e-05	yes	Ethylene-responsive transcription factor ERF011
11194	VIT_07s0031g00650	XLOC_024735	XLOC_024735	7:16821799-16824027	Cabernet_Veraison	Cabernet_MA	OK	41.9275	21.4365	-0.967826	5.38833	7.11e-08	1.12e-06	yes	Ethylene-responsive transcription factor ERF109
12377	VIT_08s0007g03750	XLOC_025566	XLOC_025566	8:17680606-17725482	Cabernet_Veraison	Cabernet_MA	OK	52.8019	84.7921	0.683339	-4.0225	5.76e-05	0.000496726	yes	Ethylene-responsive transcription factor ERF024
13567	VIT_09s0002g00380	XLOC_027329	XLOC_027329	9:279299-290770	Cabernet_Veraison	Cabernet_MA	OK	4.79736	10.1421	1.08004	-5.81635	6.01e-09	1.12e-07	yes	Ethylene response factor
15959	VIT_11s0016g03500	XLOC_003353	XLOC_003353	11:2850746-2853455	Cabernet_Veraison	Cabernet_MA	OK	6.51897	18.0507	1.46934	-4.358	1.31e-05	0.000132373	yes	Ethylene-responsive protein
17004	VIT_12s0028g03210	XLOC_004710	XLOC_004710	12:3967176-3970275	Cabernet_Veraison	Cabernet_MA	OK	5.70422	1.01987	-2.48364	5.59131	2.25e-08	3.85e-07	yes	Ethylene-responsive transcription factor 9
17821	VIT_12s0059g01400	XLOC_004801	XLOC_004801	12:6322404-6327060	Cabernet_Veraison	Cabernet_MA	OK	18.5322	49.7839	1.42565	-7.24954	4.18e-13	1.34e-11	yes	Ethylene-responsive element-binding factor 3
21367	VIT_15s0021g01540	XLOC_009152	XLOC_009152	15:12130458-12139374	Cabernet_Veraison	Cabernet_MA	OK	3.32802	6.61274	0.990583	-3.76829	0.000164367	0.00125122	yes	Ethylene responsive element binding factor 2
22366	VIT_16s0013g00880	XLOC_010882	XLOC_010882	16:6563524-6564248	Cabernet_Veraison	Cabernet_MA	OK	0.226887	1.66806	2.87813	-3.15014	0.00163193	0.00910041	yes	Ethylene responsive element binding factor 5
22367	VIT_16s0013g00890	XLOC_010883	XLOC_010883	16:6600847-6601955	Cabernet_Veraison	Cabernet_MA	OK	0.914833	5.22909	2.51498	-5.63539	1.75e-08	3.04e-07	yes	Ethylene-responsive transcription factor ERF105
22374	VIT_16s0013g01000	XLOC_010885	XLOC_010885	16:6743203-7025010	Cabernet_Veraison	Cabernet_MA	OK	15.107	7.34276	-1.04083	3.80088	0.000144186	0.00111423	yes	Ethylene-responsive transcription factor ERF105
23144	VIT_16s0050g02330	XLOC_011208	XLOC_011208	16:19246763-19259360	Cabernet_Veraison	Cabernet_MA	OK	38.8401	2.91596	-3.7355	16.295	0	0	yes	Ethylene-responsive transcription factor cytokinin response factor 4
26930	VIT_19s0014g03090	XLOC_015775	XLOC_015775	19:3265346-3267246	Cabernet_Veraison	Cabernet_MA	OK	0.205158	1.2235	2.57621	-3.99229	6.54e-05	0.00055482	yes	Ethylene response factor
Ethylene_SH
4590	VIT02s0025g01300	XLOC_016976	XLOC_016976	2:1239646-1240413	Shiraz_Veraison	Shiraz_MA	OK	7.88115	0.0407691	-7.59479	3.18311	0.00145704	0.0082638	yes	Ethylene-responsive transcription factor related to APETALA2 4
6959	VIT04s0008g05930	XLOC_019111	XLOC_019111	4:5630103-5632495	Shiraz_Veraison	Shiraz_MA	OK	0.479665	2.75629	2.52263	-5.26277	1.42e-07	2.11e-06	yes	Ethylene-responsive transcription factor ERF003
8385	VIT05s0049g00010	XLOC_020685	XLOC_020685	5:7030122-7035434	Shiraz_Veraison	Shiraz_MA	OK	5.92742	32.9099	2.47305	-7.92387	2.22e-15	9.02e-14	yes	Ethylene receptor (ETR2)
9438	VIT06s0004g01550	XLOC_022085	XLOC_022085	6:1917997-1921842	Shiraz_Veraison	Shiraz_MA	OK	2.71772	0.190728	-3.83281	6.39374	1.62e-10	3.74e-09	yes	Ethylene-insensitive33 (EIL3)
11145	VIT07s0031g00120	XLOC_024003	XLOC_024003	7:16342093-16345645	Shiraz_Veraison	Shiraz_MA	OK	4.07699	0.861018	-2.24339	4.02669	5.66e-05	0.000489477	yes	Ethylene-responsive transcription factor ERF011
11194	VIT07s0031g00650	XLOC_024735	XLOC_024735	7:16821799-16824027	Shiraz_Veraison	Shiraz_MA	OK	57.0486	24.1339	-1.24113	4.84036	1.3e-06	1.61e-05	yes	Ethylene-responsive transcription factor ERF109
13567	VIT09s0002g00380	XLOC_027329	XLOC_027329	9:279299-290770	Shiraz_Veraison	Shiraz_MA	OK	5.62981	11.3921	1.01687	-4.27924	1.88e-05	0.000182502	yes	Ethylene response factor
16247	VIT11s0037g00800	XLOC_003010	XLOC_003010	11:9327800-9351635	Shiraz_Veraison	Shiraz_MA	OK	3.75054	0.0165258	-7.82623	4.27048	1.95e-05	0.000188875	yes	AP2-like ethylene-responsive transcription factor
17821	VIT12s0059g01400	XLOC_004801	XLOC_004801	12:6322404-6327060	Shiraz_Veraison	Shiraz_MA	OK	13.619	47.5602	1.80414	-6.67683	2.44e-11	6.27e-10	yes	Ethylene-responsive element-binding factor 3
22366	VIT16s0013g00880	XLOC_010882	XLOC_010882	16:6563524-6564248	Shiraz_Veraison	Shiraz_MA	OK	0.21061	2.06144	3.29101	-3.50544	0.000455846	0.00305027	yes	Ethylene responsive element binding factor 5
22367	VIT16s0013g00890	XLOC_010883	XLOC_010883	16:6600847-6601955	Shiraz_Veraison	Shiraz_MA	OK	0.139952	1.97622	3.81973	-4.30757	1.65e-05	0.000162717	yes	Ethylene-responsive transcription factor ERF105
22374	VIT16s0013g01000	XLOC_010885	XLOC_010885	16:6743203-7025010	Shiraz_Veraison	Shiraz_MA	OK	9.05028	21.5954	1.25469	-3.18756	0.0014348	0.00815846	yes	Ethylene-responsive transcription factor ERF105
23144	VIT16s0050g02330	XLOC_011208	XLOC_011208	16:19246763-19259360	Shiraz_Veraison	Shiraz_MA	OK	20.2347	3.98637	-2.34369	7.23695	4.59e-13	1.46e-11	yes	Ethylene-responsive transcription factor cytokinin response factor 4
25175	VIT18s0001g07640	XLOC_013850	XLOC_013850	18:5900267-5902189	Shiraz_Veraison	Shiraz_MA	OK	2.7187	0.490136	-2.47166	4.09677	4.19e-05	0.000374769	yes	Ethylene-inducible CTR1
26853	VIT19s0014g02170	XLOC_015737	XLOC_015737	19:2303364-2306904	Shiraz_Veraison	Shiraz_MA	OK	7.10703	15.7246	1.1457	-3.4022	0.000668449	0.00424933	yes	Ethylene responsive element binding factor 4
26930	VIT19s0014g03090	XLOC_015775	XLOC_015775	19:3265346-3267246	Shiraz_Veraison	Shiraz_MA	OK	0.317434	4.32962	3.76971	-6.49339	8.39e-11	2.01e-09	yes	Ethylene response factor
IAA_CS
12283	VIT_08s0007g02700	XLOC_026258	XLOC_026258	8:16793944-16794886	Cabernet_Veraison	Cabernet_MA	OK	2.67417	0.178983	-3.9012	5.56984	2.55e-08	4.32e-07	yes	IAA-amino acid hydrolase 1 (ILR1)
8225	VIT_05s0020g04620	XLOC_020667	XLOC_020667	5:6435006-6441686	Cabernet_Veraison	Cabernet_MA	OK	6.67254	12.7003	0.92855	-3.45625	0.00054774	0.00357796	yes	IAA7
IAA_SH
3482	VIT01s0011g04010	XLOC_000953	XLOC_000953	1:3668712-3670823	Shiraz_Veraison	Shiraz_MA	OK	1.78344	6.49098	1.86377	-4.0448	5.24e-05	0.000456871	yes	IAA34
12283	VIT08s0007g02700	XLOC_026258	XLOC_026258	8:16793944-16794886	Shiraz_Veraison	Shiraz_MA	OK	10.0071	0.286271	-5.12749	6.60065	4.09e-11	1.02e-09	yes	IAA-amino acid hydrolase 1 (ILR1)
16150	VIT11s0016g05580	XLOC_003426	XLOC_003426	11:4977220-4984421	Shiraz_Veraison	Shiraz_MA	OK	38.7484	76.9459	0.989708	-4.36845	1.25e-05	0.000126805	yes	IAA29
Jasmonate_CS
3607	VIT_01s0011g05450	XLOC_001009	XLOC_001009	1:5109751-5118063	Cabernet_Veraison	Cabernet_MA	OK	1.85342	0.04007	-5.53152	3.93103	8.46e-05	0.000697859	yes	Jasmonate ZIM domain-containing protein 3
3632	VIT_01s0011g05810	XLOC_001026	XLOC_001026	1:5581248-5585406	Cabernet_Veraison	Cabernet_MA	OK	3.82143	17.1573	2.16664	-8.12216	4.44e-16	1.93e-14	yes	Jasmonate O-methyltransferase
4142	VIT_01s0146g00420	XLOC_000738	XLOC_000738	1:22279638-22280757	Cabernet_Veraison	Cabernet_MA	OK	4.58883	0.187039	-4.61671	4.70691	2.52e-06	2.97e-05	yes	TIFY 9 (Jasmonate ZIM domain-containing protein 10)
6432	VIT_04s0008g00030	XLOC_019612	XLOC_019612	4:11642-12348	Cabernet_Veraison	Cabernet_MA	OK	16.5235	8.36599	-0.981914	3.78266	0.000155162	0.00118883	yes	Jasmonate ZIM domain-containing protein 8
17643	VIT_12s0057g01000	XLOC_004932	XLOC_004932	12:9693901-9698529	Cabernet_Veraison	Cabernet_MA	OK	3.75984	0.409733	-3.19791	4.95993	7.05e-07	9.25e-06	yes	Jasmonate O-methyltransferase
1147	VIT_00s0253g00040	XLOC_028568	XLOC_028568	Un:17736900-17740780	Cabernet_Veraison	Cabernet_MA	OK	2.14947	0.40267	-2.41631	5.78813	7.12e-09	1.31e-07	yes	Methyl jasmonate esterase
Jasmonate_SH
1147	VIT00s0253g00040	XLOC_028568	XLOC_028568	Un:17736900-17740780	Shiraz_Veraison	Shiraz_MA	OK	4.46231	0.516805	-3.1101	5.52404	3.31e-08	5.51e-07	yes	Methyl jasmonate esterase
3632	VIT01s0011g05810	XLOC_001026	XLOC_001026	1:5581248-5585406	Shiraz_Veraison	Shiraz_MA	OK	5.6878	18.4256	1.69577	-5.65778	1.53e-08	2.69e-07	yes	Jasmonate O-methyltransferase
15041	VIT10s0003g03680	XLOC_002301	XLOC_002301	10:6191306-6193745	Shiraz_Veraison	Shiraz_MA	OK	1.07995	0.0660429	-4.03142	3.39466	0.000687133	0.00435214	yes	Jasmonate ZIM domain-containing protein 8
salicylic acid_CS
5820	VIT_03s0038g04470	XLOC_017728	XLOC_017728	3:3260567-3275082	Cabernet_Veraison	Cabernet_MA	OK	191.028	106.286	-0.845835	4.02401	5.72e-05	0.000494085	yes	S-adenosyl-L-methionine:salicylic acid carboxyl methyltransferase
7278	VIT_04s0023g02200	XLOC_020134	XLOC_020134	4:18678576-18680389	Cabernet_Veraison	Cabernet_MA	OK	6.67358	19.4451	1.54287	-6.4009	1.54e-10	3.58e-09	yes	S-adenosyl-L-methionine:salicylic acid carboxyl methyltransferase
9027	VIT_05s0094g00920	XLOC_021095	XLOC_021095	5:24256904-24269571	Cabernet_Veraison	Cabernet_MA	OK	16.5679	3.20045	-2.37204	11.7214	0	0	yes	UDP-glucose:salicylic acid glucosyltransferase
9030	VIT_05s0094g00950	XLOC_021868	XLOC_021868	5:24276942-24282144	Cabernet_Veraison	Cabernet_MA	OK	37.5801	10.9436	-1.77988	9.02624	0	0	yes	UDP-glucose:salicylic acid glucosyltransferase
salicylic acid_SH
5820	VIT03s0038g04470	XLOC_017728	XLOC_017728	3:3260567-3275082	Shiraz_Veraison	Shiraz_MA	OK	137.094	74.427	-0.881262	3.67662	0.000236348	0.00171961	yes	S-adenosyl-L-methionine:salicylic acid carboxyl methyltransferase
9027	VIT05s0094g00920	XLOC_021095	XLOC_021095	5:24256904-24269571	Shiraz_Veraison	Shiraz_MA	OK	30.9101	3.51606	-3.13605	9.73528	0	0	yes	UDP-glucose:salicylic acid glucosyltransferase
9030	VIT05s0094g00950	XLOC_021868	XLOC_021868	5:24276942-24282144	Shiraz_Veraison	Shiraz_MA	OK	34.3459	8.99031	-1.9337	6.31599	2.68e-10	6.05e-09	yes	UDP-glucose:salicylic acid glucosyltransferase

## Sheet: Table S7 CS_enrichment
Table S7 Functional categories of significantly changed transcripts in CS and Shiraz berry skin
A_CS
Set	Functional Cathegory	Number of genes	Downregulated	Upregulated	Enriched with	#genes	Raw p-value	Corrected p-value	Enrichment factor	Gene list
1	Carbohydrate Metabolic Process	109	79	30	vv 10500Starch_and_sucrose_metabolism	83	6.14e-16	2.3e-13	2.59	[VIT_05s0029g00190, VIT_05s0049g00890, VIT_06s0080g00420, VIT_17s0119g00120, VIT_17s0000g07260, VIT_01s0026g00280, VIT_12s0028g02540, VIT_06s0061g00040, VIT_11s0016g05560, VIT_08s0040g02710, VIT_16s0022g00670, VIT_14s0068g00420, VIT_06s0061g01520, VIT_00s0227g00190, VIT_00s0304g00080, VIT_06s0004g01270, VIT_06s0004g05530, VIT_08s0007g03750, VIT_12s0055g00310, VIT_00s0265g00050, VIT_12s0121g00230,…
1	Carbohydrate Metabolic Process				vv 10052Galactose_metabolism	32	4.03e-05	0.00714	2.12	[VIT_05s0077g00840, VIT_18s0001g13230, VIT_10s0092g00240, VIT_06s0061g00040, VIT_02s0025g01580, VIT_05s0077g00690, VIT_01s0127g00470, VIT_16s0022g00670, VIT_14s0066g00810, VIT_09s0002g02290, VIT_06s0061g01520, VIT_00s0227g00190, VIT_11s0016g05770, VIT_00s0375g00030, VIT_04s0023g02690, VIT_17s0000g01290, VIT_18s0072g01040, VIT_07s0005g01970, VIT_14s0083g00340, VIT_10s0071g01100, VIT_17s0000g08960,…
1	Carbohydrate Metabolic Process				vv 10051Fructose_and_mannose_metabolism	22	0.000372	0.0439	2.19	[VIT_08s0007g01040, VIT_18s0089g00140, VIT_14s0006g02820, VIT_14s0128g00710, VIT_06s0061g00040, VIT_15s0046g03520, VIT_16s0022g02340, VIT_05s0077g01300, VIT_19s0015g01720, VIT_08s0007g01570, VIT_04s0008g00520, VIT_00s0371g00100, VIT_04s0023g03010, VIT_05s0062g00980, VIT_11s0016g02850, VIT_08s0058g01480, VIT_14s0108g00540, VIT_13s0019g02330, VIT_16s0100g00290, VIT_14s0006g01410, VIT_16s0100g00300,…
1	Cell Wall Metabolism	76	59	17	vv 40006Cell_wall	100	1.39e-14	7.2e-12	2.25	[VIT_12s0034g01420, VIT_00s0340g00060, VIT_16s0022g00870, VIT_05s0062g00250, VIT_05s0077g01760, VIT_15s0048g01750, VIT_16s0050g00570, VIT_05s0062g00480, VIT_01s0011g04830, VIT_00s0386g00050, VIT_12s0059g01000, VIT_12s0059g00570, VIT_16s0050g01110, VIT_14s0083g01160, VIT_12s0057g01020, VIT_00s2526g00010, VIT_19s0015g00710, VIT_15s0048g02970, VIT_14s0060g00230, VIT_08s0040g02740, VIT_08s0007g08330,…
1	Cellular Amino Acids and Derivative Metabolic Process	162	122	40	vv 50101Channels_and_pores	71	4.66e-07	0.00021	1.84	[VIT_06s0004g04470, VIT_14s0066g01560, VIT_12s0059g02270, VIT_04s0008g05810, VIT_19s0090g00580, VIT_00s0131g00130, VIT_11s0016g00110, VIT_06s0004g02850, VIT_19s0090g00830, VIT_05s0020g04720, VIT_13s0019g04280, VIT_02s0154g00390, VIT_08s0007g00130, VIT_06s0004g03700, VIT_03s0038g03920, VIT_00s0317g00050, VIT_19s0015g00320, VIT_06s0061g00730, VIT_13s0019g00730, VIT_01s0011g01660, VIT_00s0131g00320,…
1	Cellular Amino Acids and Derivative Metabolic Process				vv 10260Glycine_serine_and_threonine_metabolism	26	4.65e-06	0.000544	2.61	[VIT_17s0000g03010, VIT_10s0116g01540, VIT_01s0244g00140, VIT_18s0001g07960, VIT_05s0077g01060, VIT_15s0045g00370, VIT_11s0016g02280, VIT_18s0001g04340, VIT_04s0008g05380, VIT_03s0017g01700, VIT_14s0068g01190, VIT_01s0011g01990, VIT_01s0011g05860, VIT_17s0000g00160, VIT_14s0066g02410, VIT_04s0008g05990, VIT_17s0000g01190, VIT_19s0015g00470, VIT_02s0012g01120, VIT_03s0180g00130, VIT_04s0008g05410,…
1	Cellular Amino Acids and Derivative Metabolic Process				vv 10400Phenylalanine_tyrosine_and_tryptophan_biosynthesis	30	3.37e-05	0.00539	2.2	[VIT_18s0001g12990, VIT_07s0031g01600, VIT_19s0015g01670, VIT_08s0007g06140, VIT_18s0072g01170, VIT_00s0194g00010, VIT_16s0039g02500, VIT_00s0207g00010, VIT_19s0015g01550, VIT_11s0037g00570, VIT_07s0141g00210, VIT_03s0038g01050, VIT_06s0004g01550, VIT_02s0025g03470, VIT_09s0018g01490, VIT_19s0177g00310, VIT_13s0067g00400, VIT_19s0015g01660, VIT_02s0087g00370, VIT_04s0008g04250, VIT_17s0000g05700,…
1	Cellular Amino Acids and Derivative Metabolic Process				vv 10920Sulfur_metabolism	13	0.000148	0.00723	3.15	[VIT_11s0016g02450, VIT_00s1490g00010, VIT_18s0001g14010, VIT_19s0015g00130, VIT_02s0025g02560, VIT_00s0301g00050, VIT_14s0108g01110, VIT_03s0091g00870, VIT_10s0116g01650, VIT_06s0004g02330, VIT_12s0059g00760, VIT_04s0044g01480, VIT_15s0046g02300]
1	Cellular Amino Acids and Derivative Metabolic Process				vv 10910Nitrogen_metabolism	22	0.000372	0.0439	2.19	[VIT_02s0033g00700, VIT_08s0007g05260, VIT_18s0001g09910, VIT_10s0116g01540, VIT_08s0007g04800, VIT_16s0039g01100, VIT_14s0006g00350, VIT_14s0066g01210, VIT_06s0080g00940, VIT_16s0039g01300, VIT_01s0127g00720, VIT_14s0108g01110, VIT_00s0252g00110, VIT_02s0033g00800, VIT_17s0000g04910, VIT_08s0007g07400, VIT_13s0019g04460, VIT_18s0001g03910, VIT_16s0039g02720, VIT_06s0004g02620, VIT_02s0033g00870,…
1	Cellular Process	119	96	23	vv 50123Porters_cat_18_to_29	41	3.45e-06	0.00078	2.12	[VIT_03s0038g03530, VIT_13s0019g04660, VIT_04s0008g05240, VIT_08s0007g02030, VIT_02s0025g01230, VIT_06s0009g01110, VIT_06s0004g06220, VIT_14s0108g00630, VIT_06s0009g01140, VIT_13s0019g03410, VIT_06s0004g00800, VIT_06s0004g05940, VIT_18s0001g08270, VIT_13s0074g00570, VIT_14s0171g00400, VIT_08s0007g02240, VIT_14s0128g00390, VIT_01s0011g03180, VIT_19s0014g01710, VIT_11s0016g05110, VIT_18s0001g07320,…
1	Cellular Process				vv 44810Regulation_of_actin_cytoskeleton	60	1.24e-05	0.00491	1.76	[VIT_14s0068g00230, VIT_05s0094g00920, VIT_08s0007g05240, VIT_18s0001g13970, VIT_10s0116g00460, VIT_16s0050g00100, VIT_06s0009g02040, VIT_01s0011g06330, VIT_14s0108g00440, VIT_18s0001g08250, VIT_01s0010g03540, VIT_08s0040g02400, VIT_01s0011g05790, VIT_18s0001g08300, VIT_17s0000g02450, VIT_13s0320g00070, VIT_18s0001g03290, VIT_14s0066g01280, VIT_19s0015g01150, VIT_00s0227g00200, VIT_14s0030g01360,…
1	Cellular Process				vv 50113Thylakoid_targeting_pathway	18	2.27e-05	0.00163	2.95	[VIT_16s0013g00590, VIT_18s0001g11710, VIT_07s0005g02610, VIT_19s0027g00200, VIT_07s0005g02220, VIT_06s0009g02500, VIT_19s0014g02460, VIT_09s0018g00520, VIT_04s0008g06670, VIT_10s0003g02890, VIT_05s0020g03130, VIT_11s0016g05530, VIT_11s0016g05520, VIT_19s0177g00200, VIT_00s0904g00010, VIT_10s0003g02900, VIT_14s0108g01320, VIT_12s0028g00320]
1	Developmental Process	18	7	11	vv 34710Circadian_rhythm	18	0.000103	0.00826	2.65	[VIT_11s0016g01370, VIT_18s0001g09320, VIT_05s0020g03380, VIT_12s0028g01110, VIT_16s0098g00900, VIT_00s0194g00070, VIT_12s0057g01350, VIT_12s0057g00980, VIT_04s0008g07340, VIT_13s0019g04140, VIT_14s0060g00100, VIT_17s0000g06570, VIT_01s0011g05810, VIT_04s0008g00660, VIT_06s0004g03650, VIT_14s0030g01660, VIT_15s0046g01310, VIT_05s0049g00960]
1	DNA/RNA Metabolic Process	164	139	25	vv 23010Ribosome	115	1.13e-15	6.93e-13	2.19	[VIT_09s0002g01460, VIT_13s0064g00880, VIT_03s0063g00130, VIT_13s0067g00270, VIT_17s0000g00980, VIT_16s0013g02020, VIT_02s0025g03970, VIT_11s0103g00220, VIT_09s0002g04330, VIT_05s0020g01140, VIT_18s0001g06290, VIT_01s0150g00310, VIT_05s0020g03450, VIT_00s0317g00130, VIT_05s0020g02990, VIT_05s0029g00020, VIT_08s0217g00120, VIT_08s0007g03620, VIT_17s0000g06980, VIT_11s0016g02690, VIT_00s0260g00080,…
1	DNA/RNA Metabolic Process				vv 60034HB	24	4.37e-06	0.00045	2.74	[VIT_15s0048g02000, VIT_02s0025g00200, VIT_06s0004g02580, VIT_10s0003g00270, VIT_18s0001g06430, VIT_17s0053g00780, VIT_00s0732g00010, VIT_00s0299g00100, VIT_18s0122g01140, VIT_10s0003g04670, VIT_15s0021g01880, VIT_02s0025g02590, VIT_18s0001g08410, VIT_12s0059g02310, VIT_11s0118g00800, VIT_10s0116g00680, VIT_03s0038g00050, VIT_18s0001g10160, VIT_01s0011g04870, VIT_15s0048g02870, VIT_14s0066g01440,…
1	DNA/RNA Metabolic Process				vv 23015mRNA_surveillance_pathway	25	0.000198	0.0269	2.16	[VIT_18s0001g04770, VIT_13s0156g00060, VIT_11s0016g04500, VIT_16s0050g02320, VIT_14s0006g01020, VIT_19s0090g01660, VIT_02s0012g00480, VIT_18s0072g01010, VIT_06s0009g03330, VIT_18s0001g12240, VIT_08s0007g04850, VIT_01s0010g01830, VIT_08s0007g05250, VIT_16s0050g02330, VIT_11s0016g01760, VIT_14s0171g00530, VIT_00s0527g00010, VIT_16s0050g02350, VIT_18s0001g10220, VIT_16s0050g00030, VIT_04s0008g04270,…
1	Generation of Energy	15	15	0	vv 10196Photosynthesis_antenna_proteins	15	2.26e-07	8.81e-06	4.6	[VIT_15s0024g00040, VIT_18s0089g01170, VIT_17s0000g06350, VIT_12s0055g01110, VIT_07s0005g02220, VIT_19s0014g03660, VIT_13s0019g04140, VIT_10s0003g02890, VIT_12s0057g00630, VIT_08s0007g02190, VIT_11s0016g00730, VIT_00s0181g00180, VIT_10s0003g02900, VIT_12s0028g00320, VIT_01s0010g03620]
1	Lipid Metabolic Process	121	87	34	vv 50124Porters_cat_30_to_64	37	1.14e-07	1.95e-05	2.54	[VIT_04s0008g04180, VIT_08s0007g00030, VIT_14s0128g00020, VIT_00s0813g00010, VIT_08s0007g04800, VIT_09s0002g04780, VIT_14s0066g01210, VIT_00s2188g00010, VIT_05s0020g03970, VIT_00s0252g00110, VIT_02s0025g00780, VIT_11s0118g00220, VIT_12s0134g00550, VIT_18s0001g09490, VIT_02s0025g03310, VIT_09s0070g00210, VIT_14s0030g00710, VIT_07s0130g00400, VIT_17s0000g08530, VIT_11s0016g04160, VIT_03s0038g04260,…
1	Lipid Metabolic Process				vv 10100Biosynthesis_of_steroids	30	1.04e-05	0.00157	2.33	[VIT_00s0525g00020, VIT_03s0088g01150, VIT_16s0039g01410, VIT_02s0012g02530, VIT_09s0054g01090, VIT_11s0052g00610, VIT_03s0063g02030, VIT_14s0128g00330, VIT_13s0019g01470, VIT_18s0001g00810, VIT_09s0054g01550, VIT_09s0054g01250, VIT_01s0150g00210, VIT_18s0122g00610, VIT_12s0035g01950, VIT_03s0038g00450, VIT_06s0004g02100, VIT_00s2125g00010, VIT_01s0010g01200, VIT_19s0015g01010, VIT_00s0218g00110,…
1	Lipid Metabolic Process				vv 10061Fatty_acid_biosynthesis	20	3.19e-05	0.00278	2.71	[VIT_08s0007g07530, VIT_15s0048g02720, VIT_06s0004g07380, VIT_00s0259g00150, VIT_06s0004g04000, VIT_04s0008g02250, VIT_11s0065g00360, VIT_12s0055g01100, VIT_13s0067g02060, VIT_06s0004g01650, VIT_06s0004g01770, VIT_01s0010g02670, VIT_08s0007g06390, VIT_11s0016g04700, VIT_14s0068g01440, VIT_12s0059g01660, VIT_04s0008g04710, VIT_03s0063g02640, VIT_07s0141g00090, VIT_18s0001g12550]
1	Lipid Metabolic Process				vv 10561Glycerolipid_metabolism	28	0.000207	0.0331	2.05	[VIT_07s0031g00590, VIT_12s0121g00390, VIT_09s0002g06990, VIT_12s0055g01300, VIT_06s0004g02060, VIT_18s0001g12080, VIT_07s0031g03170, VIT_13s0019g01990, VIT_17s0000g06970, VIT_11s0052g01840, VIT_03s0017g00770, VIT_00s0394g00030, VIT_11s0016g05770, VIT_07s0031g02630, VIT_00s0375g00030, VIT_18s0001g11910, VIT_12s0121g00290, VIT_10s0071g01100, VIT_08s0007g01040, VIT_17s0000g08070, VIT_11s0016g01930,…
1	Lipid Metabolic Process				vv 10602Glycosphingolipid_biosynthesis	6	0.00215	0.0387	4.11	[VIT_01s0026g01240, VIT_06s0080g00250, VIT_02s0025g02830, VIT_14s0108g00890, VIT_14s0068g01150, VIT_17s0000g06440]
1	Response to Hormone Stimulus	203	129	74	vv 30001ABA_signaling	44	1.09e-11	1.84e-09	3.07	[VIT_02s0025g00510, VIT_02s0087g00930, VIT_18s0001g10450, VIT_05s0049g01780, VIT_04s0008g01420, VIT_06s0009g01180, VIT_02s0087g00910, VIT_07s0129g00610, VIT_00s0710g00020, VIT_01s0026g02190, VIT_05s0020g02470, VIT_13s0067g02130, VIT_06s0004g07830, VIT_17s0000g01080, VIT_06s0004g06660, VIT_02s0025g01630, VIT_13s0019g01660, VIT_18s0001g14100, VIT_17s0000g05990, VIT_06s0004g05880, VIT_02s0236g00130,…
1	Response to Hormone Stimulus				vv 30003Auxin_signaling	54	4.85e-07	0.000151	2.03	[VIT_12s0057g00420, VIT_04s0008g06380, VIT_13s0019g04380, VIT_13s0067g02860, VIT_07s0141g00270, VIT_14s0108g01020, VIT_06s0004g02750, VIT_04s0023g00580, VIT_18s0001g13930, VIT_14s0068g01330, VIT_03s0038g03430, VIT_09s0002g05150, VIT_14s0030g02310, VIT_17s0000g00320, VIT_00s0483g00020, VIT_04s0008g00220, VIT_04s0079g00420, VIT_03s0038g01130, VIT_03s0038g00940, VIT_17s0000g06360, VIT_09s0002g00700,…
1	Response to Hormone Stimulus				vv 50004Auxin_transport	16	2.05e-05	0.00121	3.21	[VIT_01s0137g00460, VIT_08s0007g02030, VIT_08s0056g00310, VIT_04s0023g00320, VIT_08s0007g08470, VIT_04s0044g01860, VIT_14s0006g01970, VIT_04s0044g01850, VIT_18s0001g03540, VIT_19s0090g01650, VIT_15s0046g00070, VIT_07s0031g02200, VIT_05s0062g01120, VIT_17s0000g09640, VIT_13s0074g00730, VIT_13s0064g00440]
1	Response to Hormone Stimulus				vv 60008AUXIAA	11	3.08e-05	0.000985	4.13	[VIT_09s0002g05150, VIT_14s0030g02310, VIT_11s0016g04490, VIT_07s0141g00270, VIT_04s0008g00220, VIT_07s0005g04380, VIT_05s0020g01070, VIT_09s0002g04080, VIT_14s0081g00010, VIT_05s0049g01970, VIT_11s0016g03540]
1	Response to Hormone Stimulus				vv 30007Cytokinin_signaling	19	3.65e-05	0.00296	2.77	[VIT_03s0180g00040, VIT_08s0007g05250, VIT_18s0001g09920, VIT_01s0026g00940, VIT_01s0011g06190, VIT_06s0004g05120, VIT_04s0008g05900, VIT_00s0527g00010, VIT_14s0030g00410, VIT_17s0000g07580, VIT_16s0098g00900, VIT_11s0206g00060, VIT_04s0008g01290, VIT_07s0104g00880, VIT_11s0016g03170, VIT_01s0010g02230, VIT_05s0020g02210, VIT_06s0009g03330, VIT_06s0004g03650]
1	Response to Hormone Stimulus				vv 30008Ethylene_signaling	43	8.03e-05	0.022	1.83	[VIT_13s0067g01960, VIT_14s0068g01040, VIT_16s0013g01000, VIT_16s0100g00380, VIT_05s0049g00330, VIT_04s0023g02820, VIT_06s0004g03540, VIT_16s0013g01120, VIT_14s0006g02290, VIT_12s0059g01460, VIT_10s0003g00140, VIT_04s0008g06000, VIT_00s2086g00010, VIT_11s0016g05410, VIT_18s0001g08610, VIT_18s0001g05890, VIT_05s0049g00510, VIT_11s0016g02140, VIT_11s0016g03350, VIT_01s0011g03680, VIT_05s0049g00390,…
1	Response to Hormone Stimulus				vv 11013ABA_biosynthesis	7	0.000465	0.00883	4.53	[VIT_02s0087g00930, VIT_18s0001g10500, VIT_19s0093g00550, VIT_13s0019g01010, VIT_02s0087g00910, VIT_17s0000g02680, VIT_10s0003g03750]
1	Response to Hormone Stimulus				vv 60004ARF	9	0.000513	0.0154	3.62	[VIT_18s0001g04180, VIT_13s0019g04380, VIT_08s0040g01810, VIT_17s0000g00320, VIT_06s0004g02750, VIT_18s0001g13930, VIT_11s0065g00310, VIT_04s0079g00160, VIT_12s0035g01800]
1	Secondary Metabolic Process	126	71	55	vv 10940Phenylpropanoid_biosynthesis	49	1.57e-08	3.82e-06	2.35	[VIT_16s0100g00880, VIT_11s0037g00440, VIT_16s0098g00850, VIT_16s0039g01100, VIT_03s0180g00200, VIT_16s0100g01070, VIT_16s0039g01670, VIT_11s0065g00350, VIT_18s0122g00630, VIT_16s0100g01000, VIT_13s0067g00620, VIT_12s0028g03110, VIT_06s0004g08150, VIT_16s0100g01200, VIT_03s0063g00140, VIT_06s0004g02380, VIT_16s0100g00800, VIT_16s0039g01300, VIT_13s0064g00270, VIT_16s0100g00990, VIT_18s0122g00620,…
1	Secondary Metabolic Process				vv 10941Flavonoid_biosynthesis	39	2.69e-07	5.13e-05	2.39	[VIT_01s0011g02960, VIT_02s0025g02970, VIT_14s0068g00920, VIT_02s0025g02920, VIT_16s0100g00860, VIT_09s0002g01090, VIT_18s0001g09570, VIT_09s0002g06590, VIT_13s0047g00210, VIT_08s0105g00380, VIT_06s0009g03000, VIT_10s0003g02430, VIT_12s0134g00650, VIT_05s0062g00520, VIT_18s0001g03470, VIT_13s0106g00550, VIT_06s0009g02880, VIT_06s0009g02970, VIT_06s0009g02920, VIT_05s0136g00260, VIT_06s0009g02840,…
1	Secondary Metabolic Process				vv 10942Anthocyanin_biosynthesis	19	7.23e-06	0.000528	3.07	[VIT_16s0115g00340, VIT_00s1566g00010, VIT_16s0050g01580, VIT_11s0016g01850, VIT_12s0055g00290, VIT_19s0014g01950, VIT_18s0041g00710, VIT_00s0218g00160, VIT_12s0134g00650, VIT_06s0004g06400, VIT_06s0009g01990, VIT_16s0022g01970, VIT_15s0046g01970, VIT_12s0055g00320, VIT_06s0004g06370, VIT_11s0052g01630, VIT_04s0023g01240, VIT_16s0050g01590, VIT_12s0134g00590]
1	Secondary Metabolic Process				vv 10750Vitamin_B6_metabolism	7	0.000682	0.0136	4.29	[VIT_11s0037g00890, VIT_03s0038g01350, VIT_06s0004g06640, VIT_00s2607g00010, VIT_04s0008g05990, VIT_14s0006g01660, VIT_09s0002g04490]
1	Secondary Metabolic Process				vv 10906Carotenoid_biosynthesis	12	0.000716	0.0358	2.85	[VIT_16s0050g01090, VIT_02s0087g00930, VIT_14s0083g00770, VIT_03s0038g02680, VIT_02s0025g00240, VIT_19s0093g00550, VIT_18s0001g10500, VIT_07s0031g00620, VIT_13s0019g01010, VIT_02s0087g00910, VIT_10s0003g03750, VIT_06s0080g00810]
1	Transcription Factor Activity	117	82	35	vv 60015C2C2-DOF	13	2.61e-08	6.79e-07	6.06	[VIT_06s0004g04520, VIT_00s0253g00060, VIT_02s0025g02250, VIT_09s0002g02490, VIT_08s0007g00180, VIT_17s0000g04850, VIT_13s0019g01410, VIT_06s0004g03420, VIT_10s0003g00040, VIT_01s0026g02580, VIT_16s0098g01420, VIT_00s0652g00010, VIT_18s0001g15730]
1	Transcription Factor Activity				vv 60066WRKY	21	1.8e-07	1.26e-05	3.55	[VIT_01s0011g00720, VIT_04s0069g00920, VIT_15s0046g01140, VIT_01s0026g01730, VIT_01s0011g00220, VIT_07s0031g01710, VIT_15s0046g02150, VIT_01s0010g03930, VIT_10s0116g01200, VIT_08s0040g03070, VIT_13s0067g03140, VIT_17s0000g01280, VIT_06s0004g07500, VIT_07s0005g01710, VIT_12s0028g01700, VIT_02s0025g00420, VIT_18s0001g10030, VIT_07s0005g02570, VIT_19s0015g01870, VIT_12s0028g00270, VIT_04s0008g05760]
1	Transcription Factor Activity				vv 60078Other_zf-C3HC4	48	2.36e-06	0.000655	2.02	[VIT_06s0004g02970, VIT_17s0000g04160, VIT_05s0020g02080, VIT_10s0042g01070, VIT_11s0016g00070, VIT_01s0011g04080, VIT_19s0015g01000, VIT_08s0007g00150, VIT_12s0028g01560, VIT_01s0026g02540, VIT_02s0087g00420, VIT_02s0012g01440, VIT_13s0019g04440, VIT_01s0026g01030, VIT_18s0001g09530, VIT_00s0583g00040, VIT_04s0008g04480, VIT_13s0156g00140, VIT_07s0005g00280, VIT_11s0037g01400, VIT_13s0064g01030,…
1	Transcription Factor Activity				vv 60046NAC	20	3.19e-05	0.00278	2.71	[VIT_08s0007g07670, VIT_02s0012g01040, VIT_19s0014g03300, VIT_08s0007g07640, VIT_04s0079g00280, VIT_14s0108g01070, VIT_06s0080g00970, VIT_11s0016g02880, VIT_17s0000g00770, VIT_01s0146g00280, VIT_10s0003g00350, VIT_19s0027g00230, VIT_19s0014g03290, VIT_17s0000g06400, VIT_14s0068g01490, VIT_18s0001g11980, VIT_13s0019g05240, VIT_13s0019g05230, VIT_15s0048g02300, VIT_02s0025g03020]
1	Transcription Factor Activity				vv 60029G2-like	11	0.000797	0.0351	2.98	[VIT_02s0033g00300, VIT_08s0007g07580, VIT_09s0054g01620, VIT_19s0085g00890, VIT_16s0039g01900, VIT_12s0028g03100, VIT_11s0016g04600, VIT_06s0004g00150, VIT_01s0137g00050, VIT_01s0026g02550, VIT_08s0007g06310]
1	Transcription Factor Activity				vv 60019C2C2-YABBY	4	0.00154	0.0123	6.66	[VIT_06s0009g00880, VIT_02s0154g00070, VIT_15s0048g00550, VIT_08s0032g01110]
1	Transport	121	90	31	vv 50125Porters_cat_66_to_94	53	2.52e-11	5.82e-09	2.68	[VIT_16s0098g01250, VIT_01s0011g06560, VIT_08s0056g01120, , VIT_17s0000g02970, VIT_07s0005g02130, VIT_00s0225g00080, VIT_00s0225g00070, VIT_17s0000g03850, VIT_12s0028g01160, VIT_01s0011g06000, VIT_14s0108g01130, VIT_18s0001g08200, VIT_08s0056g00310, VIT_09s0018g01660, VIT_08s0056g00780, VIT_15s0048g00190, VIT_14s0006g01970, VIT_14s0068g01710, VIT_17s0000g09270, VIT_17s0053g00380, VIT_06s0009g0045…
1	Transport				vv 50121Porters_cat_1_to_6	41	9.05e-08	1.79e-05	2.42	[VIT_19s0014g04790, VIT_18s0122g01280, VIT_13s0073g00050, VIT_18s0076g00250, VIT_14s0006g02720, VIT_19s0085g00740, VIT_11s0149g00050, VIT_19s0085g00650, VIT_18s0001g12560, VIT_13s0067g02500, VIT_01s0011g01280, VIT_18s0001g05420, VIT_06s0004g05070, VIT_03s0038g03940, VIT_18s0122g00610, VIT_01s0026g01960, VIT_09s0054g00220, VIT_19s0085g00920, VIT_10s0003g04540, VIT_00s0181g00010, VIT_14s0030g00210,…
1	Transport				vv 50105Transport_electron_carriers	27	3.81e-07	4.19e-05	2.89	[VIT_02s0025g00510, VIT_10s0003g04350, VIT_04s0044g01410, VIT_19s0014g02830, VIT_18s0089g01170, VIT_03s0063g01460, VIT_17s0000g06350, VIT_07s0005g04920, VIT_12s0055g01110, VIT_19s0014g03660, VIT_05s0020g03180, VIT_13s0019g04140, VIT_19s0015g01760, VIT_10s0003g02890, VIT_00s0181g00180, VIT_12s0028g00320, VIT_01s0010g03620, VIT_01s0011g06240, VIT_15s0024g00040, VIT_09s0002g04320, VIT_14s0060g02320,…
B_Shiraz
Set	Functional category	Number of genes	Downregulated	Upregulated	Enriched with	#genes	Raw p-value	Corrected p-value	Enrichment factor	Gene list
2	Carbohydrate Metabolic Process	115	73	42	vv 10500Starch_and_sucrose_metabolism	62	7.99e-15	2.99e-12	3.02	[VIT_05s0049g00890, VIT_06s0080g00420, VIT_17s0000g07260, VIT_01s0026g00280, VIT_08s0007g06000, VIT_00s0270g00120, VIT_16s0022g00670, VIT_00s0304g00080, VIT_06s0004g01270, VIT_12s0055g00310, VIT_12s0034g00060, VIT_12s0121g00230, VIT_19s0014g00090, VIT_02s0154g00110, VIT_03s0017g01990, VIT_18s0122g00980, VIT_14s0083g01100, VIT_15s0046g01190, VIT_00s2563g00010, VIT_01s0026g01660, VIT_08s0040g00670,…
2	Carbohydrate Metabolic Process				vv 10052Galactose_metabolism	23	0.000109	0.0194	2.37	[VIT_08s0007g01040, VIT_05s0049g01130, VIT_01s0011g03450, VIT_09s0002g02320, VIT_19s0015g01350, VIT_18s0001g13230, VIT_05s0077g00690, VIT_07s0031g02480, VIT_13s0019g04370, VIT_05s0077g01300, VIT_16s0022g00670, VIT_04s0008g02830, VIT_06s0004g03020, VIT_11s0016g02200, VIT_05s0062g00980, VIT_09s0002g02290, VIT_00s0375g00030, VIT_04s0023g02690, VIT_00s0878g00020, VIT_14s0066g02350, VIT_09s0002g02120,…
2	Carbohydrate Metabolic Process				vv 10051Fructose_and_mannose_metabolism	17	0.000233	0.0275	2.64	[VIT_08s0007g01040, VIT_05s0049g01130, VIT_18s0089g00140, VIT_04s0023g03170, VIT_03s0038g00670, VIT_15s0046g03520, VIT_18s0001g14910, VIT_05s0077g01300, VIT_04s0008g00520, VIT_00s0371g00100, VIT_08s0007g01570, VIT_05s0062g00980, VIT_14s0108g00540, VIT_18s0089g01230, VIT_13s0019g02330, VIT_16s0100g00290, VIT_14s0006g01410]
2	Carbohydrate Metabolic Process				vv 10511N-Glycan_degradation	13	0.000318	0.0251	3.03	[VIT_15s0046g01450, VIT_16s0022g02170, VIT_18s0001g13230, VIT_07s0031g02480, VIT_00s0340g00040, VIT_11s0016g02200, VIT_00s0406g00010, VIT_06s0004g03020, VIT_09s0002g02290, VIT_04s0023g02690, VIT_17s0000g00290, VIT_09s0002g02120, VIT_19s0014g03240]
2	Cell Wall Metabolism	83	60	23	vv 40006Cell_wall	83	2.38e-18	1.24e-15	2.91	[VIT_14s0083g01150, VIT_04s0008g05220, VIT_11s0016g02900, VIT_12s0134g00160, VIT_05s0062g00250, VIT_01s0137g00240, VIT_05s0077g01760, VIT_15s0048g01750, VIT_02s0025g03290, VIT_16s0050g00570, VIT_12s0059g01250, VIT_01s0011g04830, VIT_00s0386g00050, VIT_08s0007g08380, VIT_16s0098g01900, VIT_16s0050g01110, VIT_15s0048g00510, VIT_16s0022g00960, VIT_08s0040g00630, VIT_12s0057g01020, VIT_11s0052g01250,…
2	Cellular Amino Acids and Derivative Metabolic Process	135	42	93	vv 10350Tyrosine_metabolism	36	1.01e-12	1.68e-10	3.96	[VIT_05s0020g03310, VIT_12s0028g00710, VIT_16s0039g01100, VIT_03s0038g04730, VIT_00s0480g00030, VIT_08s0040g01710, VIT_16s0039g01130, VIT_09s0002g05250, VIT_04s0044g01120, VIT_16s0039g01320, VIT_18s0001g15410, VIT_16s0039g01170, VIT_19s0014g01800, VIT_00s0480g00040, VIT_05s0020g03280, VIT_14s0068g01760, VIT_11s0016g02530, VIT_16s0039g01360, VIT_00s0480g00060, VIT_04s0008g03770, VIT_10s0003g04240,…
2	Cellular Amino Acids and Derivative Metabolic Process				vv 10910Nitrogen_metabolism	27	1.71e-10	2.02e-08	4.19	[VIT_18s0001g09910, VIT_01s0011g02200, VIT_08s0007g04800, VIT_10s0116g01540, VIT_16s0039g01100, VIT_14s0066g01210, VIT_02s0109g00430, VIT_08s0040g01710, VIT_17s0000g04910, VIT_16s0039g01130, VIT_18s0001g03910, VIT_16s0039g01320, VIT_16s0039g01170, VIT_02s0033g00700, VIT_16s0039g01360, VIT_16s0039g01110, VIT_16s0039g01300, VIT_05s0020g02480, VIT_00s2849g00010, VIT_02s0033g00800, VIT_16s0039g01120,…
2	Cellular Amino Acids and Derivative Metabolic Process				vv 10360Phenylalanine_metabolism	37	2.29e-09	5.15e-07	3	[VIT_05s0020g03310, VIT_07s0129g00360, VIT_12s0028g00710, VIT_16s0039g01100, VIT_14s0066g01850, VIT_11s0065g00350, VIT_08s0040g01710, VIT_16s0039g01130, VIT_06s0004g07770, VIT_06s0004g01180, VIT_09s0002g05250, VIT_01s0010g01090, VIT_11s0016g05320, VIT_06s0004g08150, VIT_16s0039g01320, VIT_10s0116g01780, VIT_16s0039g01170, VIT_08s0058g00970, VIT_05s0020g03280, VIT_16s0039g01360, VIT_04s0008g03770,…
2	Cellular Amino Acids and Derivative Metabolic Process				vv 10400Phenylalanine_tyrosine_and_tryptophan_biosynthesis	25	2.16e-06	0.000346	2.86	[VIT_14s0083g00460, VIT_19s0015g01670, VIT_08s0007g06140, VIT_18s0072g01170, VIT_00s0194g00010, VIT_04s0008g06570, VIT_16s0039g02500, VIT_00s0207g00010, VIT_19s0015g01550, VIT_11s0037g00570, VIT_03s0038g01050, VIT_06s0004g01550, VIT_09s0002g05250, VIT_09s0018g01190, VIT_18s0001g06250, VIT_14s0030g00650, VIT_09s0018g01490, VIT_00s0391g00070, VIT_02s0025g03470, VIT_13s0067g00400, VIT_06s0061g01300,…
2	Cellular Amino Acids and Derivative Metabolic Process				vv 10920Sulfur_metabolism	10	0.00024	0.0118	3.78	[VIT_03s0091g00870, VIT_10s0116g01650, VIT_11s0016g02450, VIT_05s0020g04210, VIT_00s1490g00010, VIT_12s0059g00760, VIT_19s0014g03380, VIT_19s0015g00130, VIT_00s0194g00120, VIT_00s0301g00050]
2	Cellular Process	64	48	16	vv 50113Thylakoid_targeting_pathway	16	1.21e-06	8.73e-05	4.09	[VIT_16s0013g00590, VIT_12s0034g01140, VIT_18s0001g11710, VIT_00s0207g00210, VIT_19s0027g00200, VIT_06s0009g02500, VIT_09s0018g00520, VIT_10s0003g02890, VIT_11s0016g05530, VIT_05s0020g03130, VIT_11s0016g05520, VIT_19s0177g00200, VIT_00s0904g00010, VIT_10s0003g02900, VIT_14s0108g01320, VIT_12s0028g00320]
2	Cellular Process				vv 50123Porters_cat_18_to_29	29	1.96e-05	0.00442	2.34	[VIT_03s0038g03530, VIT_13s0019g04660, VIT_08s0007g02030, VIT_02s0025g01180, VIT_02s0025g01230, VIT_06s0009g01110, VIT_14s0108g00630, VIT_06s0009g01140, VIT_18s0001g08270, VIT_13s0074g00570, VIT_14s0171g00400, VIT_14s0128g00390, VIT_08s0007g02240, VIT_01s0011g03180, VIT_11s0016g05110, VIT_15s0046g01370, VIT_09s0002g04500, VIT_14s0083g01170, VIT_18s0157g00180, VIT_08s0007g05210, VIT_14s0083g00740,…
2	Cellular Process				vv 44145Phagosome	19	0.000308	0.044	2.43	[VIT_17s0000g02450, VIT_00s0283g00030, VIT_07s0005g01390, VIT_02s0025g01000, VIT_00s2574g00010, VIT_18s0001g14360, VIT_06s0009g02020, VIT_08s0040g00980, VIT_08s0007g01630, VIT_14s0108g00440, VIT_00s0551g00030, VIT_00s0373g00010, VIT_18s0001g08250, VIT_02s0025g03680, VIT_00s1322g00010, VIT_16s0050g00260, VIT_09s0002g00380, VIT_03s0088g00380, VIT_18s0001g08300]
2	Generation of Energy	52	51	1	vv 10195Photosynthesis	38	5.64e-10	1.26e-07	3.1	[VIT_16s0013g00590, VIT_11s0016g01400, VIT_06s0080g00920, VIT_10s0003g04350, VIT_18s0001g02740, VIT_04s0044g01410, VIT_05s0020g03490, VIT_07s0005g04920, VIT_04s0008g04240, VIT_12s0028g01080, VIT_13s0019g00260, VIT_06s0009g02500, VIT_07s0141g00570, VIT_05s0020g03180, VIT_19s0015g01760, VIT_11s0016g05530, VIT_02s0012g00980, VIT_14s0108g01320, VIT_12s0034g01140, VIT_12s0035g00270, VIT_00s0207g00210,…
2	Generation of Energy				vv 10196Photosynthesis_antenna_proteins	14	6.28e-09	2.45e-07	6.69	[VIT_15s0024g00040, VIT_18s0089g01170, VIT_17s0000g06350, VIT_12s0055g01110, VIT_19s0014g03660, VIT_13s0019g04140, VIT_10s0003g02890, VIT_12s0057g00630, VIT_08s0007g02190, VIT_11s0016g00730, VIT_00s0181g00180, VIT_10s0003g02900, VIT_12s0028g00320, VIT_01s0010g03620]
2	Lipid Metabolic Process	22	16	6	vv 50124Porters_cat_30_to_64	22	0.000176	0.0301	2.35	[VIT_17s0000g08530, VIT_04s0008g04180, VIT_14s0128g00020, VIT_08s0007g00020, VIT_08s0007g04800, VIT_09s0002g04780, VIT_14s0066g01210, VIT_10s0003g01460, VIT_06s0061g01310, VIT_00s2188g00010, VIT_05s0020g03970, VIT_05s0020g00440, VIT_18s0001g09490, VIT_02s0025g03310, VIT_09s0070g00210, VIT_07s0005g02060, VIT_09s0002g05810, VIT_07s0151g00340, VIT_10s0003g03030, VIT_05s0020g00930, VIT_05s0020g01960,…
2	Response to Hormone Stimulus	170	106	64	vv 30008Ethylene_signaling	36	1.22e-06	0.000334	2.4	[VIT_13s0067g01960, VIT_16s0013g01000, VIT_03s0091g00210, VIT_05s0094g00480, VIT_04s0023g02820, VIT_06s0004g03540, VIT_18s0072g00260, VIT_16s0013g01120, VIT_18s0001g12970, VIT_14s0006g02290, VIT_01s0150g00120, VIT_17s0000g01970, VIT_10s0003g00140, VIT_04s0008g06000, VIT_00s2086g00010, VIT_18s0001g08610, VIT_12s0028g03270, VIT_18s0001g05890, VIT_09s0002g06750, VIT_11s0016g03350, VIT_07s0005g00820,…
2	Response to Hormone Stimulus				vv 60003AP2_EREBP	25	1.92e-06	0.000306	2.87	[VIT_13s0067g01960, VIT_16s0013g01000, VIT_18s0072g00260, VIT_14s0006g02290, VIT_16s0013g01120, VIT_01s0150g00120, VIT_10s0003g00140, VIT_04s0008g06000, VIT_18s0001g08610, VIT_12s0028g03270, VIT_18s0001g05890, VIT_09s0002g06750, VIT_11s0016g03350, VIT_07s0005g00820, VIT_11s0016g05340, VIT_09s0002g09140, VIT_18s0001g05850, VIT_02s0234g00130, VIT_16s0013g00890, VIT_16s0100g00400, VIT_19s0014g02240,…
2	Response to Hormone Stimulus				vv 30003Auxin_signaling	38	3.74e-06	0.00116	2.23	[VIT_12s0057g00420, VIT_11s0016g05620, VIT_07s0141g00290, VIT_07s0141g00270, VIT_11s0016g00500, VIT_12s0059g00190, VIT_09s0002g04080, VIT_11s0016g03540, VIT_14s0108g01020, VIT_00s1203g00010, VIT_04s0023g00580, VIT_08s0007g00440, VIT_07s0005g04380, VIT_10s0003g04560, VIT_09s0002g00650, VIT_06s0004g03130, VIT_03s0038g03430, VIT_04s0023g00520, VIT_06s0004g04860, VIT_11s0016g01220, VIT_09s0002g05150,…
2	Response to Hormone Stimulus				vv 44810Regulation_of_actin_cytoskeleton	42	4.23e-05	0.0168	1.93	[VIT_14s0068g00230, VIT_11s0016g03640, VIT_02s0025g03480, VIT_05s0094g00920, VIT_18s0001g13970, VIT_14s0060g01570, VIT_07s0005g03310, VIT_06s0009g02040, VIT_18s0001g14360, VIT_06s0009g02020, VIT_07s0005g00940, VIT_19s0014g02850, VIT_01s0011g06330, VIT_14s0108g00440, VIT_16s0098g00560, VIT_00s0373g00010, VIT_18s0001g08250, VIT_02s0025g03680, VIT_00s1322g00010, VIT_08s0040g02400, VIT_01s0011g05790,…
2	Response to Hormone Stimulus				vv 11002Auxin_biosynthesis	16	9.95e-05	0.00995	2.94	[VIT_03s0180g00280, VIT_05s0020g03310, VIT_02s0033g00700, VIT_13s0019g03040, VIT_05s0020g03280, VIT_19s0027g00380, VIT_01s0026g00820, VIT_02s0025g04560, VIT_08s0007g02740, VIT_03s0091g00310, VIT_06s0004g07220, VIT_18s0001g02570, VIT_06s0004g07230, VIT_05s0094g01010, VIT_06s0004g07310, VIT_04s0043g00220]
2	Response to Hormone Stimulus				vv 60008AUXIAA	8	0.000211	0.00674	4.69	[VIT_09s0002g05150, VIT_14s0030g02310, VIT_07s0141g00270, VIT_07s0141g00290, VIT_07s0005g04380, VIT_09s0002g04080, VIT_14s0081g00010, VIT_11s0016g03540]
2	Response to Hormone Stimulus				vv 11013ABA_biosynthesis	5	0.00236	0.0449	5.05	[VIT_18s0001g10500, VIT_19s0093g00550, VIT_13s0019g01010, VIT_02s0087g00910, VIT_10s0003g03750]
2	Secondary Metabolic Process	152	48	104	vv 10940Phenylpropanoid_biosynthesis	76	1.75e-36	4.28e-34	5.68	[VIT_16s0100g00880, VIT_16s0100g00940, VIT_11s0052g01090, VIT_01s0011g03480, VIT_16s0100g01100, VIT_16s0039g01100, VIT_03s0180g00200, VIT_16s0100g01070, VIT_16s0100g00840, VIT_11s0065g00350, VIT_10s0042g00920, VIT_16s0100g01140, VIT_16s0100g01000, VIT_13s0067g00620, VIT_16s0100g01040, VIT_02s0025g03660, VIT_12s0028g03110, VIT_16s0100g01200, VIT_06s0004g08150, VIT_16s0100g00950, VIT_16s0100g00900,…
2	Secondary Metabolic Process				vv 10941Flavonoid_biosynthesis	35	3.05e-10	5.82e-08	3.35	[VIT_02s0025g02970, VIT_02s0025g02920, VIT_16s0100g00860, VIT_09s0002g06590, VIT_18s0001g09570, VIT_13s0047g00210, VIT_16s0022g01190, VIT_18s0041g00840, VIT_10s0003g02430, VIT_16s0022g01390, VIT_05s0062g00520, VIT_18s0001g03470, VIT_06s0009g02880, VIT_06s0009g02970, VIT_06s0009g02920, VIT_05s0136g00260, VIT_06s0009g02840, VIT_16s0039g02230, VIT_04s0023g03370, VIT_18s0001g11430, VIT_02s0025g02960,…
2	Secondary Metabolic Process				vv 10942Anthocyanin_biosynthesis	16	1.48e-06	0.000108	4.04	[VIT_16s0115g00340, VIT_12s0034g00130, VIT_16s0050g01580, VIT_04s0023g01290, VIT_11s0016g01850, VIT_12s0055g00290, VIT_19s0014g01950, VIT_18s0041g00840, VIT_06s0009g01990, VIT_03s0017g02110, VIT_12s0055g00320, VIT_11s0052g01630, VIT_18s0041g00740, VIT_00s0820g00020, VIT_16s0050g01590, VIT_12s0134g00590]
2	Secondary Metabolic Process				vv 10480Glutathione_metabolism	25	2.16e-06	0.000346	2.86	[VIT_06s0004g05680, VIT_02s0025g03600, VIT_07s0104g01800, VIT_07s0005g04880, VIT_19s0015g02680, VIT_19s0015g02880, VIT_12s0057g01030, VIT_08s0040g00920, VIT_19s0093g00350, VIT_11s0016g02830, VIT_19s0093g00310, VIT_19s0015g02700, VIT_19s0015g02590, VIT_01s0026g02400, VIT_06s0004g05670, VIT_19s0093g00220, VIT_15s0024g01540, VIT_02s0025g03590, VIT_16s0039g01070, VIT_19s0015g02730, VIT_16s0039g00970,…
2	Transcription Factor Activity	76	40	36	vv 60015C2C2-DOF	11	3e-08	7.8e-07	7.99	[VIT_10s0003g00040, VIT_06s0004g04520, VIT_00s0253g00060, VIT_02s0025g02250, VIT_15s0046g00150, VIT_09s0002g02490, VIT_00s0652g00010, VIT_14s0108g00980, VIT_17s0000g08290, VIT_17s0000g04850, VIT_06s0004g03420]
2	Transcription Factor Activity				vv 60066WRKY	15	4.18e-06	0.000293	3.95	[VIT_15s0046g01140, VIT_16s0050g02510, VIT_08s0058g00690, VIT_01s0026g01730, VIT_09s0018g00240, VIT_10s0116g01200, VIT_01s0010g03930, VIT_12s0059g00880, VIT_04s0008g01470, VIT_08s0058g01390, VIT_06s0004g07500, VIT_04s0069g00970, VIT_07s0005g02570, VIT_19s0015g01870, VIT_04s0008g05760]
2	Transcription Factor Activity				vv 60011BHLH	23	3.28e-05	0.00538	2.56	[VIT_11s0016g02070, VIT_14s0108g00480, VIT_05s0094g00480, VIT_03s0091g00210, VIT_13s0067g02280, VIT_17s0000g00330, VIT_17s0000g08150, VIT_15s0046g02560, VIT_02s0025g03450, VIT_01s0011g03720, VIT_18s0001g12970, VIT_00s0274g00070, VIT_12s0028g01110, VIT_12s0028g02350, VIT_01s0026g01140, VIT_11s0016g03560, VIT_17s0000g05370, VIT_14s0060g01010, VIT_14s0081g00720, VIT_02s0012g01450, VIT_05s0077g00750,…
2	Transcription Factor Activity				vv 60019C2C2-YABBY	4	0.000281	0.00224	10.4	[VIT_06s0009g00880, VIT_02s0154g00070, VIT_15s0048g00550, VIT_08s0032g01110]
2	Transcription Factor Activity				vv 60034HB	15	0.000466	0.048	2.67	[VIT_02s0025g00200, VIT_13s0156g00260, VIT_10s0003g00270, VIT_00s0732g00010, VIT_10s0003g04670, VIT_04s0023g01330, VIT_15s0021g01880, VIT_02s0025g02590, VIT_18s0001g08410, VIT_11s0118g00800, VIT_10s0116g00680, VIT_18s0001g10160, VIT_01s0011g04870, VIT_15s0048g02870, VIT_01s0026g01950]
2	Transcription Factor Activity				vv 60062Trihelix	8	0.000767	0.0292	3.93	[VIT_17s0000g00270, VIT_13s0084g00800, VIT_08s0007g03820, VIT_08s0058g00200, VIT_13s0074g00400, VIT_00s0204g00020, VIT_18s0072g00670, VIT_14s0030g01860]
2	Transport	121	80	41	vv 50125Porters_cat_66_to_94	39	3.91e-10	9.03e-08	3.08	[VIT_16s0098g01250, VIT_17s0000g02420, VIT_08s0056g01000, VIT_14s0066g01580, VIT_07s0104g01730, VIT_07s0005g02130, VIT_17s0000g02970, VIT_00s0225g00080, VIT_04s0023g03570, VIT_00s0225g00070, VIT_07s0031g02200, VIT_12s0028g01160, VIT_11s0052g01560, VIT_17s0053g00040, VIT_01s0011g06000, VIT_14s0108g01130, VIT_18s0001g08200, VIT_01s0026g00270, VIT_01s0182g00130, VIT_00s0259g00140, VIT_04s0008g05420,…
2	Transport				vv 50105Transport_electron_carriers	25	9.21e-10	1.01e-07	4.17	[VIT_10s0003g04350, VIT_04s0044g01410, VIT_19s0014g02830, VIT_18s0089g01170, VIT_07s0005g04920, VIT_17s0000g06350, VIT_12s0055g01110, VIT_19s0014g03660, VIT_05s0020g03180, VIT_13s0019g04140, VIT_19s0015g01760, VIT_10s0003g02890, VIT_00s0181g00180, VIT_12s0028g00320, VIT_01s0010g03620, VIT_01s0011g06240, VIT_04s0023g00410, VIT_16s0050g00990, VIT_15s0024g00040, VIT_09s0002g04320, VIT_08s0007g02190,…
2	Transport				vv 50121Porters_cat_1_to_6	25	9.11e-05	0.018	2.3	[VIT_08s0007g01810, VIT_19s0014g04790, VIT_05s0020g03140, VIT_18s0076g00250, VIT_16s0098g00690, VIT_03s0038g03730, VIT_19s0085g00740, VIT_18s0001g12560, VIT_13s0067g02500, VIT_10s0116g00550, VIT_01s0011g01280, VIT_18s0001g05420, VIT_18s0122g00610, VIT_09s0054g00220, VIT_07s0104g00830, VIT_14s0030g00250, VIT_06s0004g01110, VIT_03s0038g02930, VIT_18s0122g00850, VIT_11s0016g03400, VIT_18s0041g00090,…
2	Transport				vv 52010ABC_transporters	32	0.000108	0.0307	2.05	[VIT_05s0020g00680, VIT_17s0000g05850, VIT_15s0021g00220, VIT_07s0005g02660, VIT_14s0171g00460, VIT_08s0007g08730, VIT_08s0007g05060, VIT_18s0076g00380, VIT_07s0031g02550, VIT_16s0050g02480, VIT_03s0017g01290, VIT_07s0005g00260, VIT_09s0002g05560, VIT_09s0002g05600, VIT_09s0002g00750, VIT_06s0061g00350, VIT_09s0002g03640, VIT_06s0061g00240, VIT_08s0040g02840, VIT_19s0015g00020, VIT_09s0002g05590,…

## Sheet: Table S8
Table S8. statistical analysis of coumaroyl anthocyanins forms at four berry developmental stages in the two cultivars
Stage	Metabolite	Cultivar mean
		CS	SH	Ttest	p-value
pre_Ver	Cyan. 3-O-(6''-p-coum.-gluc)	-	-	-	-
	Delp. 3-O-(6''-p-coum.-gluc.)	-	-	-	-
	Peon. 3-O-(6''-p-coum.-gluc.)	-	-	-	-
	Pet. 3-O-(6''-p-coum.-gluc.)	-	-	-	-
	Mal. 3-O-(6''-p-coum.-gluc.)	-	-	-	-
Ver	Cyan. 3-O-(6''-p-coum.-gluc)	4.18077	14.7095	-3.7332	0.006655
	Delp. 3-O-(6''-p-coum.-gluc.)	0.001	6.53622	-2.736	0.04098
	Peon. 3-O-(6''-p-coum.-gluc.)	38.6655	134.103	-3.9183	0.003636
	Pet. 3-O-(6''-p-coum.-gluc.)	2.9547	18.2133	-4.9206	0.002794
	Mal. 3-O-(6''-p-coum.-gluc.)	51.1151	177.117	-4.0751	0.003595
Post_v	Cyan. 3-O-(6''-p-coum.-gluc)	22.9165	82.7423	-9.1787	6.367e-05
	Delp. 3-O-(6''-p-coum.-gluc.)	22.8542	114.306	-24.2461	1.16e-07
	Peon. 3-O-(6''-p-coum.-gluc.)	270.401	450.185	-8.1445	1.072e-05
	Pet. 3-O-(6''-p-coum.-gluc.)	72.272	330.605	-27.9261	1.569e-07
	Mal. 3-O-(6''-p-coum.-gluc.)	999.88	1340.19	-6.7996	8.812e-05
Ma	Cyan. 3-O-(6''-p-coum.-gluc)	10.6901	55.794	-17.6576	1.714e-06
	Delp. 3-O-(6''-p-coum.-gluc.)	12.6424	82.7616	-36.4383	2.757e-11
	Peon. 3-O-(6''-p-coum.-gluc.)	201.167	448.609	-25.03	3.074e-08
	Pet. 3-O-(6''-p-coum.-gluc.)	49.4087	289.244	-40.7015	4.511e-10
	Mal. 3-O-(6''-p-coum.-gluc.)	957.003	1601.9	-15.6535	1.223e-05
